# Supplementary material for: Tetra­aqua­tetra­kis­(4,4′-bipyridine dioxide-κO)terbium(III) octa­cyanidotungstate(V)
Source: Acta Crystallogr Sect E Struct Rep Online. 2012 Feb 10;68(Pt 3):m288. doi: 10.1107/S1600536812005004 (PMC3297244; doi:10.1107/S1600536812005004)
Supplement: Supplementary file 1 [file e-68-0m288-sup1.cif]

##############################################################################
#                                                                            #
# This CIF contains the data in a paper accepted for publication in          #
# Acta Crystallographica Section E. It conforms to the requirements of       #
# Notes for Authors for Acta Crystallographica Section E, and has been       #
# peer reviewed under the auspices of the IUCr Commission on Journals.       #
#                                                                            #
# Full details of the Crystallographic Information File format               #
# are given in the paper "The Crystallographic Information File (CIF):       #
# a New Standard Archive File for Crystallography" by S. R. Hall, F. H.      #
# Allen and I. D. Brown [Acta Cryst. (1991), A47, 655-685].                  #
#                                                                            #
# The current version of the core CIF dictionary is obtainable from          #
# ftp://ftp.iucr.org/pub/cif_core.dic.                                       #
#                                                                            #
# Software is freely available for graphical display of the structure(s)     #
# in this CIF. For information consult the CIF software page                 #
# http://www.iucr.org/resources/cif/software.                                #
#                                                                            #
# This file may be used for bona fide research purposes within the           #
# scientific community so long as proper attribution is given to the journal # 
# article from which it was obtained.                                        #
#                                                                            #
##############################################################################
data_I
_audit_creation_method     SHELXL-97
_chemical_name_systematic
;
Tetraaquatetrakis(4,4'-bipyridine dioxide-\k<i>O</i>)terbium(III)
octacyanidotungstate(V)
;
_chemical_name_common     ?
_chemical_formula_moiety     'C40 H40 N8 O12 Tb 3+, C8 N8 W 3-'
_chemical_formula_sum     'C48 H40 N16 O12 Tb W'
_chemical_formula_iupac     '[Tb (C10 H8 N2 O2)4 (H2 O)4] [W (C N)8]'
_chemical_formula_weight     1375.73
_chemical_melting_point     ?
_symmetry_cell_setting     tetragonal
_symmetry_space_group_name_H-M     'P 4/n'
_symmetry_space_group_name_Hall     '-P 4a'
loop_
    _symmetry_equiv_pos_as_xyz
    'x, y, z'
    '-y+1/2, x, z'
    '-x+1/2, -y+1/2, z'
    'y, -x+1/2, z'
    '-x, -y, -z'
    'y-1/2, -x, -z'
    'x-1/2, y-1/2, -z'
    '-y, x-1/2, -z'
_cell_length_a     17.9222(7)
_cell_length_b     17.9222(7)
_cell_length_c     7.8915(6)
_cell_angle_alpha     90.00
_cell_angle_beta     90.00
_cell_angle_gamma     90.00
_cell_volume     2534.8(2)
_cell_formula_units_Z     2
_cell_measurement_reflns_used     9955
_cell_measurement_theta_min     2.27
_cell_measurement_theta_max     27.52
_cell_measurement_temperature     291(2)
_exptl_crystal_description     block
_exptl_crystal_colour     yellow
_exptl_crystal_size_max     0.26
_exptl_crystal_size_mid     0.23
_exptl_crystal_size_min     0.20
_exptl_crystal_density_diffrn     1.802
_exptl_crystal_density_meas     ?
_exptl_crystal_density_method     'not measured'
_exptl_crystal_F_000     1350
_exptl_absorpt_coefficient_mu     3.731
_exptl_absorpt_correction_type     multi-scan
_exptl_absorpt_process_details     '(SADABS; Bruker, 2004)'
_exptl_absorpt_correction_T_min     0.4438
_exptl_absorpt_correction_T_max     0.5224
_exptl_special_details     ?
_diffrn_ambient_temperature     291(2)
_diffrn_radiation_type     MoK\a
_diffrn_radiation_wavelength     0.71073
_diffrn_radiation_source     'fine-focus sealed tube'
_diffrn_radiation_monochromator     graphite
_diffrn_measurement_device_type     'Bruker SMART APEX CCD'
_diffrn_measurement_method     '\f and \w scans'
_diffrn_detector_area_resol_mean     ?
_diffrn_reflns_number     19073
_diffrn_reflns_av_R_equivalents     0.0315
_diffrn_reflns_av_sigmaI/netI     0.0168
_diffrn_reflns_theta_min     1.61
_diffrn_reflns_theta_max     26.00
_diffrn_reflns_theta_full     26.00
_diffrn_measured_fraction_theta_max     1.000
_diffrn_measured_fraction_theta_full     1.000
_diffrn_reflns_limit_h_min     -22
_diffrn_reflns_limit_h_max     22
_diffrn_reflns_limit_k_min     -22
_diffrn_reflns_limit_k_max     22
_diffrn_reflns_limit_l_min     -9
_diffrn_reflns_limit_l_max     9
_diffrn_standards_number     ?
_diffrn_standards_interval_count     ?
_diffrn_standards_interval_time     ?
_diffrn_standards_decay_%     ?
_refine_special_details
;
Refinement of <i>F</i>^2^ against ALL reflections. The weighted <i>R</i>-factor
<i>wR</i> and goodness of fit <i>S</i> are based on <i>F</i>^2^, conventional
<i>R</i>-factors <i>R</i> are based on <i>F</i>, with <i>F</i> set to zero for
negative <i>F</i>^2^. The threshold expression of <i>F</i>^2^ >
\s(<i>F</i>^2^) is used only for calculating <i>R</i>-factors(gt) <i>etc</i>.
and is not relevant to the choice of reflections for refinement.
<i>R</i>-factors based on <i>F</i>^2^ are statistically about twice as large
as those based on <i>F</i>, and <i>R</i>- factors based on ALL data will be
even larger.
;
_reflns_number_total     2498
_reflns_number_gt     2299
_reflns_threshold_expression     I>2\s(I)
_refine_ls_structure_factor_coef     Fsqd
_refine_ls_matrix_type     full
_refine_ls_R_factor_all     0.0158
_refine_ls_R_factor_gt     0.0138
_refine_ls_wR_factor_gt     0.0360
_refine_ls_wR_factor_ref     0.0370
_refine_ls_goodness_of_fit_ref     1.070
_refine_ls_restrained_S_all     1.070
_refine_ls_number_reflns     2498
_refine_ls_number_parameters     177
_refine_ls_number_restraints     0
_refine_ls_hydrogen_treatment     constr
_refine_ls_weighting_scheme     calc
_refine_ls_weighting_details
         'calc w=1/[\s^2^(Fo^2^)+(0.0164P)^2^+1.7030P] where P=(Fo^2^+2Fc^2^)/3'
_atom_sites_solution_hydrogens     geom
_atom_sites_solution_primary     direct
_atom_sites_solution_secondary     difmap
_refine_ls_shift/su_max     0.001
_refine_ls_shift/su_mean     0.000
_refine_diff_density_max     0.300
_refine_diff_density_min     -0.635
_refine_ls_extinction_method     none
_refine_ls_extinction_coef     ?
loop_
    _atom_type_symbol
    _atom_type_description
    _atom_type_scat_dispersion_real
    _atom_type_scat_dispersion_imag
    _atom_type_scat_source
    'C' 'C' 0.0033 0.0016
                         'International Tables Vol C Tables 4.2.6.8 and 6.1.1.4'
    'H' 'H' 0.0000 0.0000
                         'International Tables Vol C Tables 4.2.6.8 and 6.1.1.4'
    'N' 'N' 0.0061 0.0033
                         'International Tables Vol C Tables 4.2.6.8 and 6.1.1.4'
    'O' 'O' 0.0106 0.0060
                         'International Tables Vol C Tables 4.2.6.8 and 6.1.1.4'
    'Tb' 'Tb' -0.1723 4.1537
                         'International Tables Vol C Tables 4.2.6.8 and 6.1.1.4'
    'W' 'W' -0.8490 6.8722
                         'International Tables Vol C Tables 4.2.6.8 and 6.1.1.4'
_computing_data_collection     'SMART (Bruker, 2004)'
_computing_cell_refinement     'SMART (Bruker, 2004)'
_computing_data_reduction     'SAINT (Bruker, 2004)'
_computing_structure_solution     'SHELXS97 (Sheldrick, 2008)'
_computing_structure_refinement     'SHELXL97 (Sheldrick, 2008)'
_computing_molecular_graphics     'DIAMOND (Brandenburg, 2006)'
_computing_publication_material     'SHELXTL (Sheldrick, 2008)'
loop_
    _atom_site_type_symbol
    _atom_site_label
    _atom_site_fract_x
    _atom_site_fract_y
    _atom_site_fract_z
    _atom_site_U_iso_or_equiv
    _atom_site_adp_type
    _atom_site_calc_flag
    _atom_site_refinement_flags
    _atom_site_occupancy
    _atom_site_symmetry_multiplicity
    _atom_site_disorder_assembly
    _atom_site_disorder_group
    W W1 0.7500 0.7500 0.24882(2) 0.01913(5) Uani d S 1 4 . .
    Tb Tb1 0.2500 0.7500 0.5000 0.01051(5) Uani d S 1 4 . .
    O O1 0.29389(7) 0.81662(7) 0.25409(15) 0.0171(3) Uani d . 1 1 . .
    H H1B 0.3287 0.8015 0.1848 0.021 Uiso d R 1 1 . .
    H H1A 0.2637 0.8394 0.1839 0.021 Uiso d R 1 1 . .
    N N1 0.68065(11) 0.89541(11) 0.0386(3) 0.0393(5) Uani d . 1 1 . .
    C C1 0.70418(11) 0.84317(11) 0.1061(3) 0.0284(5) Uani d . 1 1 . .
    O O2 0.35045(7) 0.67744(8) 0.39890(16) 0.0239(3) Uani d . 1 1 . .
    N N2 0.59625(11) 0.79552(11) 0.4621(3) 0.0374(5) Uani d . 1 1 . .
    C C2 0.65117(11) 0.78032(11) 0.3929(3) 0.0278(4) Uani d . 1 1 . .
    O O3 0.72018(7) 0.38740(8) 1.00441(16) 0.0212(3) Uani d . 1 1 . .
    N N3 0.39907(9) 0.63844(9) 0.49170(19) 0.0194(3) Uani d . 1 1 . .
    C C7 0.46983(11) 0.66305(11) 0.5066(3) 0.0248(4) Uani d . 1 1 . .
    H H7 0.4843 0.7066 0.4515 0.030 Uiso calc R 1 1 . .
    C C6 0.52093(11) 0.62425(11) 0.6029(3) 0.0234(4) Uani d . 1 1 . .
    H H6 0.5695 0.6420 0.6125 0.028 Uiso calc R 1 1 . .
    C C5 0.50060(10) 0.55836(10) 0.6866(2) 0.0171(4) Uani d . 1 1 . .
    C C4 0.42720(10) 0.53429(11) 0.6643(2) 0.0200(4) Uani d . 1 1 . .
    H H4 0.4114 0.4903 0.7157 0.024 Uiso calc R 1 1 . .
    C C3 0.37781(11) 0.57476(11) 0.5672(2) 0.0226(4) Uani d . 1 1 . .
    H H3 0.3291 0.5578 0.5538 0.027 Uiso calc R 1 1 . .
    C C8 0.55622(10) 0.51442(10) 0.7837(2) 0.0158(4) Uani d . 1 1 . .
    C C12 0.62818(10) 0.54238(10) 0.8120(2) 0.0194(4) Uani d . 1 1 . .
    H H12 0.6399 0.5906 0.7774 0.023 Uiso calc R 1 1 . .
    C C11 0.68155(10) 0.49949(10) 0.8903(2) 0.0202(4) Uani d . 1 1 . .
    H H11 0.7290 0.5189 0.9089 0.024 Uiso calc R 1 1 . .
    N N4 0.66553(8) 0.42914(8) 0.94064(19) 0.0163(3) Uani d . 1 1 . .
    C C10 0.59602(10) 0.40097(10) 0.9223(2) 0.0178(4) Uani d . 1 1 . .
    H H10 0.5854 0.3532 0.9613 0.021 Uiso calc R 1 1 . .
    C C9 0.54087(10) 0.44284(10) 0.8461(2) 0.0171(4) Uani d . 1 1 . .
    H H9 0.4930 0.4234 0.8360 0.021 Uiso calc R 1 1 . .
loop_
    _atom_site_aniso_label
    _atom_site_aniso_U_11
    _atom_site_aniso_U_22
    _atom_site_aniso_U_33
    _atom_site_aniso_U_12
    _atom_site_aniso_U_13
    _atom_site_aniso_U_23
    W1 0.01293(6) 0.01293(6) 0.03153(10) 0.000 0.000 0.000
    Tb1 0.01091(6) 0.01091(6) 0.00970(8) 0.000 0.000 0.000
    O1 0.0165(6) 0.0216(7) 0.0134(6) 0.0015(5) 0.0022(5) 0.0030(5)
    N1 0.0269(10) 0.0294(10) 0.0617(14) -0.0036(8) -0.0126(9) 0.0106(10)
    C1 0.0180(10) 0.0236(10) 0.0435(12) -0.0035(8) -0.0054(9) 0.0016(10)
    O2 0.0219(7) 0.0334(8) 0.0165(6) 0.0156(6) -0.0023(5) 0.0007(6)
    N2 0.0276(10) 0.0317(10) 0.0528(12) -0.0001(8) 0.0092(9) -0.0084(9)
    C2 0.0233(10) 0.0178(9) 0.0422(12) -0.0016(8) 0.0001(9) -0.0039(9)
    O3 0.0184(7) 0.0235(7) 0.0217(7) 0.0064(5) -0.0021(5) 0.0064(5)
    N3 0.0183(8) 0.0235(8) 0.0163(8) 0.0101(7) -0.0004(6) -0.0014(6)
    C7 0.0223(10) 0.0201(10) 0.0322(11) 0.0039(8) 0.0008(8) 0.0060(8)
    C6 0.0164(9) 0.0200(9) 0.0337(11) 0.0009(7) -0.0031(8) 0.0037(8)
    C5 0.0190(9) 0.0165(9) 0.0159(8) 0.0048(7) 0.0009(7) -0.0032(7)
    C4 0.0186(9) 0.0199(9) 0.0216(9) 0.0009(7) -0.0002(8) 0.0014(8)
    C3 0.0171(9) 0.0268(10) 0.0238(10) 0.0021(8) -0.0004(8) -0.0016(8)
    C8 0.0170(9) 0.0166(9) 0.0137(8) 0.0032(7) 0.0022(7) -0.0039(7)
    C12 0.0218(9) 0.0144(9) 0.0220(9) -0.0014(7) -0.0017(8) 0.0015(7)
    C11 0.0182(9) 0.0201(9) 0.0222(9) -0.0031(7) -0.0024(8) 0.0019(8)
    N4 0.0167(7) 0.0188(8) 0.0133(7) 0.0048(6) -0.0001(6) 0.0008(6)
    C10 0.0202(9) 0.0163(9) 0.0169(9) 0.0004(7) 0.0037(7) 0.0008(7)
    C9 0.0164(9) 0.0180(9) 0.0170(9) 0.0005(7) 0.0027(7) -0.0013(7)
_geom_special_details
;
All e.s.d.'s (except the e.s.d. in the dihedral angle between two l.s. planes)
are estimated using the full covariance matrix. The cell e.s.d.'s are taken
into account individually in the estimation of e.s.d.'s in distances, angles
and torsion angles; correlations between e.s.d.'s in cell parameters are only
used when they are defined by crystal symmetry. An approximate (isotropic)
treatment of cell e.s.d.'s is used for estimating e.s.d.'s involving l.s.
planes.
;
loop_
    _geom_bond_atom_site_label_1
    _geom_bond_atom_site_label_2
    _geom_bond_site_symmetry_2
    _geom_bond_distance
    _geom_bond_publ_flag
    W1 C2 2_655 2.174(2) ?
    W1 C2 3_665 2.174(2) ?
    W1 C2 4_565 2.174(2) ?
    W1 C2 . 2.174(2) ?
    W1 C1 2_655 2.175(2) ?
    W1 C1 3_665 2.175(2) ?
    W1 C1 . 2.175(2) ?
    W1 C1 4_565 2.175(2) ?
    Tb1 O2 6_566 2.3598(13) ?
    Tb1 O2 8_666 2.3598(13) ?
    Tb1 O2 . 2.3598(13) ?
    Tb1 O2 3_565 2.3598(13) ?
    Tb1 O1 3_565 2.4104(12) ?
    Tb1 O1 6_566 2.4104(12) ?
    Tb1 O1 . 2.4104(12) ?
    Tb1 O1 8_666 2.4104(12) ?
    O1 H1B . 0.8724 ?
    O1 H1A . 0.8755 ?
    N1 C1 . 1.157(3) ?
    O2 N3 . 1.336(2) ?
    N2 C2 . 1.158(3) ?
    O3 N4 . 1.3312(19) ?
    N3 C3 . 1.343(3) ?
    N3 C7 . 1.348(3) ?
    C7 C6 . 1.378(3) ?
    C7 H7 . 0.9300 ?
    C6 C5 . 1.401(3) ?
    C6 H6 . 0.9300 ?
    C5 C4 . 1.396(3) ?
    C5 C8 . 1.484(3) ?
    C4 C3 . 1.377(3) ?
    C4 H4 . 0.9300 ?
    C3 H3 . 0.9300 ?
    C8 C9 . 1.401(3) ?
    C8 C12 . 1.402(3) ?
    C12 C11 . 1.374(3) ?
    C12 H12 . 0.9300 ?
    C11 N4 . 1.353(2) ?
    C11 H11 . 0.9300 ?
    N4 C10 . 1.352(2) ?
    C10 C9 . 1.379(3) ?
    C10 H10 . 0.9300 ?
    C9 H9 . 0.9300 ?
loop_
    _geom_angle_atom_site_label_1
    _geom_angle_atom_site_label_2
    _geom_angle_atom_site_label_3
    _geom_angle_site_symmetry_1
    _geom_angle_site_symmetry_3
    _geom_angle
    _geom_angle_publ_flag
    C2 W1 C2 2_655 3_665 74.13(6) ?
    C2 W1 C2 2_655 4_565 116.94(12) ?
    C2 W1 C2 3_665 4_565 74.13(6) ?
    C2 W1 C2 2_655 . 74.13(6) ?
    C2 W1 C2 3_665 . 116.94(12) ?
    C2 W1 C2 4_565 . 74.13(6) ?
    C2 W1 C1 2_655 2_655 76.77(8) ?
    C2 W1 C1 3_665 2_655 143.32(7) ?
    C2 W1 C1 4_565 2_655 140.38(7) ?
    C2 W1 C1 . 2_655 74.90(8) ?
    C2 W1 C1 2_655 3_665 74.90(8) ?
    C2 W1 C1 3_665 3_665 76.77(8) ?
    C2 W1 C1 4_565 3_665 143.32(7) ?
    C2 W1 C1 . 3_665 140.38(7) ?
    C1 W1 C1 2_655 3_665 74.45(6) ?
    C2 W1 C1 2_655 . 143.32(7) ?
    C2 W1 C1 3_665 . 140.38(7) ?
    C2 W1 C1 4_565 . 74.90(8) ?
    C2 W1 C1 . . 76.77(8) ?
    C1 W1 C1 2_655 . 74.45(6) ?
    C1 W1 C1 3_665 . 117.63(12) ?
    C2 W1 C1 2_655 4_565 140.38(7) ?
    C2 W1 C1 3_665 4_565 74.90(8) ?
    C2 W1 C1 4_565 4_565 76.77(8) ?
    C2 W1 C1 . 4_565 143.32(7) ?
    C1 W1 C1 2_655 4_565 117.63(12) ?
    C1 W1 C1 3_665 4_565 74.45(6) ?
    C1 W1 C1 . 4_565 74.45(6) ?
    O2 Tb1 O2 6_566 8_666 140.48(6) ?
    O2 Tb1 O2 6_566 . 96.56(2) ?
    O2 Tb1 O2 8_666 . 96.56(2) ?
    O2 Tb1 O2 6_566 3_565 96.56(2) ?
    O2 Tb1 O2 8_666 3_565 96.56(2) ?
    O2 Tb1 O2 . 3_565 140.48(6) ?
    O2 Tb1 O1 6_566 3_565 73.41(4) ?
    O2 Tb1 O1 8_666 3_565 146.09(4) ?
    O2 Tb1 O1 . 3_565 72.77(5) ?
    O2 Tb1 O1 3_565 3_565 75.63(5) ?
    O2 Tb1 O1 6_566 6_566 75.63(5) ?
    O2 Tb1 O1 8_666 6_566 72.77(5) ?
    O2 Tb1 O1 . 6_566 73.41(4) ?
    O2 Tb1 O1 3_565 6_566 146.09(4) ?
    O1 Tb1 O1 3_565 6_566 130.40(4) ?
    O2 Tb1 O1 6_566 . 146.09(4) ?
    O2 Tb1 O1 8_666 . 73.41(4) ?
    O2 Tb1 O1 . . 75.63(5) ?
    O2 Tb1 O1 3_565 . 72.77(5) ?
    O1 Tb1 O1 3_565 . 72.76(6) ?
    O1 Tb1 O1 6_566 . 130.40(4) ?
    O2 Tb1 O1 6_566 8_666 72.77(5) ?
    O2 Tb1 O1 8_666 8_666 75.63(5) ?
    O2 Tb1 O1 . 8_666 146.09(4) ?
    O2 Tb1 O1 3_565 8_666 73.41(4) ?
    O1 Tb1 O1 3_565 8_666 130.40(4) ?
    O1 Tb1 O1 6_566 8_666 72.76(6) ?
    O1 Tb1 O1 . 8_666 130.40(4) ?
    Tb1 O1 H1B . . 125.7 ?
    Tb1 O1 H1A . . 122.6 ?
    H1B O1 H1A . . 101.0 ?
    N1 C1 W1 . . 175.9(2) ?
    N3 O2 Tb1 . . 126.92(10) ?
    N2 C2 W1 . . 176.3(2) ?
    O2 N3 C3 . . 120.20(16) ?
    O2 N3 C7 . . 119.38(16) ?
    C3 N3 C7 . . 120.42(16) ?
    N3 C7 C6 . . 120.54(18) ?
    N3 C7 H7 . . 119.7 ?
    C6 C7 H7 . . 119.7 ?
    C7 C6 C5 . . 120.81(18) ?
    C7 C6 H6 . . 119.6 ?
    C5 C6 H6 . . 119.6 ?
    C4 C5 C6 . . 116.52(17) ?
    C4 C5 C8 . . 122.29(17) ?
    C6 C5 C8 . . 121.07(17) ?
    C3 C4 C5 . . 120.87(18) ?
    C3 C4 H4 . . 119.6 ?
    C5 C4 H4 . . 119.6 ?
    N3 C3 C4 . . 120.81(18) ?
    N3 C3 H3 . . 119.6 ?
    C4 C3 H3 . . 119.6 ?
    C9 C8 C12 . . 116.87(17) ?
    C9 C8 C5 . . 122.38(17) ?
    C12 C8 C5 . . 120.72(17) ?
    C11 C12 C8 . . 120.82(17) ?
    C11 C12 H12 . . 119.6 ?
    C8 C12 H12 . . 119.6 ?
    N4 C11 C12 . . 120.38(17) ?
    N4 C11 H11 . . 119.8 ?
    C12 C11 H11 . . 119.8 ?
    O3 N4 C10 . . 120.56(15) ?
    O3 N4 C11 . . 118.59(15) ?
    C10 N4 C11 . . 120.83(16) ?
    N4 C10 C9 . . 120.25(17) ?
    N4 C10 H10 . . 119.9 ?
    C9 C10 H10 . . 119.9 ?
    C10 C9 C8 . . 120.71(17) ?
    C10 C9 H9 . . 119.6 ?
    C8 C9 H9 . . 119.6 ?
loop_
    _geom_hbond_atom_site_label_D
    _geom_hbond_atom_site_label_H
    _geom_hbond_atom_site_label_A
    _geom_hbond_site_symmetry_A
    _geom_hbond_distance_DH
    _geom_hbond_distance_HA
    _geom_hbond_distance_DA
    _geom_hbond_angle_DHA
    O1 H1B O3 4_564 0.87 1.81 2.6695(18) 166.8
    O1 H1A O3 7_566 0.88 1.89 2.7415(18) 165.2
data_global
_journal_date_recd_electronic     2011-11-25
_journal_date_accepted     2012-02-05
_journal_name_full     'Acta Crystallographica, Section E'
_journal_year     2012
_journal_volume     68
_journal_issue      3
_journal_page_first     m288
_journal_page_last     m288
_journal_paper_category     QM
_journal_paper_doi     10.1107/S1600536812005004
_journal_coeditor_code     BX2386
_publ_contact_author_name     'Ying-Ying Chen'
_publ_contact_author_address
;
School of Biology and Chemical Engineering,
Jiangusu University of Science and Technology, Zhenjiang 212003,
People's Republic of China
;
_publ_contact_author_email     'aihuayuan@163.com'
_publ_contact_author_fax     ?
_publ_contact_author_phone     ?
_publ_section_title
;
Tetraaquatetrakis(4,4'-bipyridine dioxide-\k<i>O</i>)terbium(III)
octacyanidotungstate(V)
;
loop_
    _publ_author_name
    _publ_author_footnote
    _publ_author_address
    'Shi, Yu-Sheng' .
;
School of Biology and Chemical Engineering,
Jiangusu University of Science and Technology, Zhenjiang 212003,
People's Republic of China
;
    'Ran, Mao-Qian' .
;
School of Biology and Chemical Engineering,
Jiangusu University of Science and Technology, Zhenjiang 212003,
People's Republic of China
;
    'Chen, Ying-Ying' .
;
School of Biology and Chemical Engineering,
Jiangusu University of Science and Technology, Zhenjiang 212003,
People's Republic of China
;
    'Yuan, Ai-Hua' .
;
School of Biology and Chemical Engineering,
Jiangusu University of Science and Technology, Zhenjiang 212003,
People's Republic of China
;
