# Supplementary material for: Tetra­aqua­tetra­kis­(4,4′-bipyridine dioxide-κO)terbium(III) octa­cyanidotungstate(V)
Source: Acta Crystallogr Sect E Struct Rep Online. 2012 Feb 10;68(Pt 3):m288. doi: 10.1107/S1600536812005004 (PMC3297244; doi:10.1107/S1600536812005004)
Supplement: Supplementary file 2 [file e-68-0m288-Isup2.hkl]

# 
# h,k,l, Fc-squared, Fo-squared, sigma(Fo-squared) and status flag 
# 
data_I
_shelx_title ' yah145 in P4/n' 
_shelx_refln_list_code          4 
_shelx_F_calc_maximum      354.03 
_exptl_crystal_F_000      1350.00 
_reflns_d_resolution_high  0.8108 
 
loop_ 
 _symmetry_equiv_pos_as_xyz 
 'x, y, z' 
 '-y+1/2, x, z' 
 '-x+1/2, -y+1/2, z' 
 'y, -x+1/2, z' 
 '-x, -y, -z' 
 'y-1/2, -x, -z' 
 'x-1/2, y-1/2, -z' 
 '-y, x-1/2, -z' 
 
_cell_length_a    17.9222 
_cell_length_b    17.9222 
_cell_length_c     7.8915 
_cell_angle_alpha  90.000 
_cell_angle_beta   90.000 
_cell_angle_gamma  90.000 
 
_shelx_F_squared_multiplier     1.000 
 
loop_ 
 _refln_index_h 
 _refln_index_k 
 _refln_index_l 
 _refln_F_squared_calc 
 _refln_F_squared_meas 
 _refln_F_squared_sigma 
 _refln_observed_status 
   1   1   0     6185.44     4561.24    646.96 o 
   0   2   0    38856.35    40724.64   1343.31 o 
   2   2   0   125334.48   121708.27   3697.19 o 
  -1   3   0     2200.47     2290.59     41.54 o 
   1   3   0    11335.83    11736.14    285.87 o 
   3   3   0     8927.49     8929.73    137.95 o 
  -2   4   0    55259.22    52017.20    956.87 o 
   0   4   0    21065.51    21271.46    476.27 o 
   2   4   0    42450.21    41230.67    701.46 o 
   4   4   0    35981.10    34408.82    519.37 o 
  -3   5   0      751.98      881.04     20.68 o 
  -1   5   0       78.82       81.07      9.45 o 
   1   5   0     1752.43     1874.74     37.06 o 
   3   5   0       30.24       10.32      7.89 o 
   5   5   0      293.88      448.23     18.75 o 
  -4   6   0    41476.29    43151.05    711.36 o 
  -2   6   0    47956.77    48386.46    728.16 o 
   0   6   0    28586.98    28331.63    427.52 o 
   2   6   0    52193.46    51505.31    774.64 o 
   4   6   0    46122.02    43888.22    724.26 o 
   6   6   0    33910.60    32192.45    487.26 o 
  -5   7   0     4971.59     5149.22     99.84 o 
  -3   7   0     8702.50     9130.11    156.98 o 
  -1   7   0      508.10      548.05     13.69 o 
   1   7   0      822.92      822.21     17.87 o 
   3   7   0       94.56       78.40      7.79 o 
   5   7   0       27.70       26.31      7.22 o 
   7   7   0    12503.27    14073.67    225.08 o 
  -6   8   0    50193.97    48692.43    954.15 o 
  -4   8   0    28765.41    28718.83    478.02 o 
  -2   8   0    45265.70    45178.57    680.97 o 
   0   8   0    26874.97    26225.30    397.59 o 
   2   8   0    64896.56    64748.04    986.29 o 
   4   8   0    61321.57    59882.40    899.70 o 
   6   8   0    82970.48    80290.25   1317.39 o 
   8   8   0    21090.74    21281.08    399.35 o 
  -7   9   0     3321.53     3713.61     72.48 o 
  -5   9   0     8333.99     9100.83    159.29 o 
  -3   9   0       30.15        0.07      8.90 o 
  -1   9   0       57.48       58.99      9.22 o 
   1   9   0     6213.00     6974.04    111.37 o 
   3   9   0     1261.18     1234.31     28.98 o 
   5   9   0     5186.01     5737.19     94.35 o 
   7   9   0     2680.65     2693.74     55.37 o 
   9   9   0     2644.74     2718.89     57.07 o 
  -8  10   0    16897.53    16078.56    326.91 o 
  -6  10   0    23669.08    22829.91    384.32 o 
  -4  10   0    56151.09    56973.00    939.43 o 
  -2  10   0    22727.56    21920.59    377.76 o 
   0  10   0    23448.61    22955.96    350.57 o 
   2  10   0    20541.85    19229.28    295.10 o 
   4  10   0    53449.07    52921.47    798.22 o 
   6  10   0    39804.44    37829.29    574.08 o 
   8  10   0    48379.53    47114.30    781.37 o 
  10  10   0    30243.55    29723.23    500.47 o 
  -9  11   0       19.80       20.60      9.76 o 
  -7  11   0     2800.60     2906.73     66.95 o 
  -5  11   0      862.44      786.08     24.17 o 
  -3  11   0      751.86      895.26     50.68 o 
  -1  11   0       36.08       50.27      6.57 o 
   1  11   0       47.58       42.57     10.35 o 
   3  11   0     8584.94     9457.47    150.41 o 
   5  11   0      152.94      190.79     10.39 o 
   7  11   0     1438.88     1500.81     41.11 o 
   9  11   0     1788.91     1975.40     48.51 o 
  11  11   0       39.55       83.19     16.37 o 
 -10  12   0    19216.03    19878.77    468.12 o 
  -8  12   0    24941.42    24672.34    468.24 o 
  -6  12   0    23537.25    22744.98    431.87 o 
  -4  12   0    35015.43    33010.88   1058.12 o 
  -2  12   0    28205.65    27592.95    517.48 o 
   0  12   0    28470.28    27962.85    545.13 o 
   2  12   0    42861.89    42834.63    834.33 o 
   4  12   0    29556.48    29689.89    453.48 o 
   6  12   0    27832.29    25964.38    443.62 o 
   8  12   0    16445.89    16551.00    317.75 o 
  10  12   0    21860.99    22051.41    381.96 o 
  12  12   0    16546.39    16696.02    325.27 o 
 -11  13   0      252.63      253.98     20.57 o 
  -9  13   0      494.87      493.56     25.46 o 
  -7  13   0       86.16       99.95     14.60 o 
  -5  13   0      492.68      477.14     23.18 o 
  -3  13   0      278.68      273.36     17.20 o 
  -1  13   0       50.69       67.62     15.67 o 
   1  13   0      264.93      255.22     14.12 o 
   3  13   0      727.26      711.48     24.55 o 
   5  13   0       25.66       33.23     10.69 o 
   7  13   0      129.62      130.58     14.56 o 
   9  13   0      137.96      123.67     13.05 o 
  11  13   0       19.59       49.75     13.58 o 
  13  13   0       27.31       56.24     15.36 o 
 -12  14   0    13874.90    13972.05    278.02 o 
 -10  14   0    14389.71    14147.29    280.26 o 
  -8  14   0    24777.10    23832.29    532.41 o 
  -6  14   0    33266.24    32763.73    617.22 o 
  -4  14   0    22938.97    22575.31    493.33 o 
  -2  14   0    30801.22    30546.34    574.50 o 
   0  14   0    24405.50    23632.20    550.21 o 
   2  14   0    21456.35    21094.99    358.54 o 
   4  14   0    25497.12    25665.10    484.06 o 
   6  14   0    21582.46    20932.16    399.18 o 
   8  14   0    20563.79    20358.16    390.04 o 
  10  14   0    17706.81    17640.77    344.41 o 
  12  14   0    14637.98    14600.25    383.61 o 
  14  14   0     5923.44     6248.37    161.09 o 
 -13  15   0     2714.41     2791.23     74.76 o 
 -11  15   0      105.06      114.95     26.01 o 
  -9  15   0      766.52      780.51     33.62 o 
  -7  15   0     1434.92     1481.25     47.53 o 
  -5  15   0      468.72      533.01     50.05 o 
  -3  15   0     2194.16     2049.94     91.85 o 
  -1  15   0      333.27      315.62     22.80 o 
   1  15   0      180.36      219.07     19.27 o 
   3  15   0      840.96      900.21     31.60 o 
   5  15   0       17.99       24.87     11.52 o 
   7  15   0      232.31      246.06     19.03 o 
   9  15   0       16.81       34.92     13.83 o 
  11  15   0      773.19      678.31     82.78 o 
  13  15   0     3169.87     3148.61     94.59 o 
  15  15   0      767.61      867.09     46.15 o 
 -14  16   0     7186.06     6965.86    291.99 o 
 -12  16   0     9913.77    10478.36    249.91 o 
 -10  16   0    13650.40    13340.68    268.70 o 
  -8  16   0    23522.72    22987.29    443.15 o 
  -6  16   0     7250.62     7025.43    150.74 o 
  -4  16   0    26811.44    25916.02    494.33 o 
  -2  16   0    16655.02    16960.23    329.80 o 
   0  16   0    17140.34    16609.91    371.26 o 
   2  16   0     7521.94     7578.38    157.29 o 
   4  16   0    36398.01    36339.87    784.25 o 
   6  16   0    22910.08    22153.43    459.24 o 
   8  16   0    11364.02    11476.02    230.55 o 
  10  16   0    14990.18    15100.10    403.54 o 
  12  16   0    13961.73    14365.86    331.17 o 
  14  16   0    14805.63    14801.70    343.25 o 
 -13  17   0       12.36       15.34     20.32 o 
 -11  17   0      259.66      252.04     25.49 o 
  -9  17   0      209.00      243.62     23.32 o 
  -7  17   0       38.52       30.08     16.01 o 
  -5  17   0     1260.50     1314.45     45.30 o 
  -3  17   0      215.55      259.52     21.40 o 
  -1  17   0       52.26       34.52     13.73 o 
   1  17   0       28.07       38.46     13.85 o 
   3  17   0     1891.07     1834.48     52.96 o 
   5  17   0     1134.75     1088.38     45.54 o 
   7  17   0     1719.70     1736.07     52.27 o 
   9  17   0      142.44      163.67     22.73 o 
  11  17   0      224.84      219.16     26.42 o 
  13  17   0      264.30      310.30     29.43 o 
 -12  18   0     6096.54     6099.52    139.94 o 
 -10  18   0     8638.43     8448.47    182.35 o 
  -8  18   0    17602.24    16227.15    398.76 o 
  -6  18   0    22716.87    22339.33    433.35 o 
  -4  18   0     7090.84     7158.83    155.41 o 
  -2  18   0    15051.00    15111.79    299.27 o 
   0  18   0     9896.08     9880.43    203.16 o 
   2  18   0    22512.44    22046.85    493.27 o 
   4  18   0    16043.48    15710.83    397.97 o 
   6  18   0     9770.20     9765.29    232.79 o 
   8  18   0     9278.27     9217.05    221.90 o 
  10  18   0    13716.72    14369.88    286.89 o 
  12  18   0    15402.50    15755.48    362.34 o 
 -11  19   0       37.30       15.80     18.73 o 
  -9  19   0       81.23       55.77     19.66 o 
  -7  19   0       43.69       51.59     23.02 o 
  -5  19   0      807.14      720.53     48.66 o 
  -3  19   0      747.07      689.38     33.89 o 
  -1  19   0      236.87      215.48     21.58 o 
   1  19   0      168.55      147.87     18.65 o 
   3  19   0      142.75      126.43     21.66 o 
   5  19   0     1438.34     1421.01     56.04 o 
   7  19   0      241.39      214.29     26.18 o 
   9  19   0      147.03      140.12     23.82 o 
  11  19   0       14.94       22.31     20.21 o 
  -8  20   0     6733.16     6886.22    156.17 o 
  -6  20   0    13828.39    13858.22    282.90 o 
  -4  20   0    18676.04    18753.63    370.20 o 
  -2  20   0    19507.70    18978.52    624.19 o 
   0  20   0    13887.57    13746.91    277.63 o 
   2  20   0    13177.73    13192.32    336.66 o 
   4  20   0     7570.50     7643.19    191.47 o 
   6  20   0     7930.97     7854.35    196.40 o 
   8  20   0     8130.96     8535.40    211.82 o 
  -5  21   0      153.91      116.48     41.44 o 
  -3  21   0       70.66       78.91     28.34 o 
  -1  21   0      377.54      410.04     29.06 o 
   1  21   0      151.59      155.11     30.55 o 
   3  21   0       38.34       30.88     19.84 o 
   5  21   0      805.27      747.52     42.66 o 
  -2  22   0    11322.97    11301.42    237.30 o 
   0  22   0     9790.20     9774.25    240.68 o 
   2  22   0    11334.74    11431.73    275.34 o 
   0   0   1    22359.35    22648.89    969.71 o 
   0   1   1    21795.25    20827.19    423.93 o 
   1   1   1    16917.73    17273.51    212.94 o 
  -1   2   1    53396.87    53508.55    694.51 o 
   0   2   1    10773.82    11006.73    188.34 o 
   1   2   1    34862.82    33204.01    433.35 o 
   2   2   1    18692.89    18503.85    199.58 o 
  -2   3   1    11510.60    11411.77    140.76 o 
  -1   3   1     1028.57     1201.35     16.50 o 
   0   3   1    39818.58    39487.20    580.98 o 
   1   3   1    34745.06    35205.86    495.59 o 
   2   3   1     6834.64     7019.63     80.16 o 
   3   3   1    31922.44    32652.59    436.14 o 
  -3   4   1     4872.58     5352.31     62.42 o 
  -2   4   1      371.66      309.09      8.42 o 
  -1   4   1    15880.71    15899.29    186.72 o 
   0   4   1     7800.15     8050.16    101.52 o 
   1   4   1     8884.33     8739.24    104.16 o 
   2   4   1    64330.00    66396.99    919.87 o 
   3   4   1    19042.86    18932.14    232.47 o 
   4   4   1    12616.53    12684.73    137.49 o 
  -4   5   1    27878.63    27851.03    311.32 o 
  -3   5   1    43365.15    44470.13    544.53 o 
  -2   5   1    18246.68    18644.28    233.53 o 
  -1   5   1     5357.78     5517.28     64.14 o 
   0   5   1     4402.47     4314.60     53.50 o 
   1   5   1     2845.32     2556.02     31.39 o 
   2   5   1     6472.51     6938.50     83.72 o 
   3   5   1    11562.03    11704.67    127.19 o 
   4   5   1     8595.22     8696.61    121.07 o 
   5   5   1    19545.28    19133.79    206.22 o 
  -5   6   1     8398.75     8698.74    106.14 o 
  -4   6   1    12410.90    12622.71    143.88 o 
  -3   6   1     4772.84     4534.23     54.27 o 
  -2   6   1     1180.62     1571.14     21.21 o 
  -1   6   1    14711.24    14659.53    182.27 o 
   0   6   1     4747.00     4549.20     53.96 o 
   1   6   1    25881.34    26350.99    281.61 o 
   2   6   1    47894.61    48851.89    519.05 o 
   3   6   1    28646.70    28731.43    336.16 o 
   4   6   1    18097.99    18438.13    199.08 o 
   5   6   1    11291.09    11292.63    123.95 o 
   6   6   1    11003.74    10825.07    127.89 o 
  -6   7   1    18893.10    19313.46    218.71 o 
  -5   7   1    10813.70    11239.74    129.58 o 
  -4   7   1    24429.56    25060.31    281.16 o 
  -3   7   1     5124.27     4916.16     71.65 o 
  -2   7   1     6882.71     6265.96     73.54 o 
  -1   7   1     5224.66     4986.81     59.39 o 
   0   7   1    20772.41    21396.02    240.03 o 
   1   7   1      946.76      741.57     12.76 o 
   2   7   1     3110.57     2792.61     33.63 o 
   3   7   1    10705.86    11021.06    126.06 o 
   4   7   1     3923.82     3724.92     46.11 o 
   5   7   1    12200.09    12344.93    135.58 o 
   6   7   1     6832.96     6701.40     76.36 o 
   7   7   1     7687.05     7646.29     90.60 o 
  -7   8   1    12547.03    12451.06    144.18 o 
  -6   8   1    14215.30    14744.41    169.03 o 
  -5   8   1     4187.62     3776.11     47.72 o 
  -4   8   1     2890.93     2525.55     38.36 o 
  -3   8   1    17570.69    18014.50    203.54 o 
  -2   8   1     5537.72     5079.92     61.09 o 
  -1   8   1     9367.10     9224.07    106.60 o 
   0   8   1    15317.90    15318.29    173.84 o 
   1   8   1    17197.68    16524.98    188.99 o 
   2   8   1     2905.20     2831.06     34.59 o 
   3   8   1    25565.22    26168.11    281.20 o 
   4   8   1    11482.50    12075.85    138.43 o 
   5   8   1    11505.38    11662.17    128.81 o 
   6   8   1     4674.09     4666.60     55.28 o 
   7   8   1     7516.85     7610.90     90.55 o 
   8   8   1     7017.83     7017.26     84.65 o 
  -8   9   1     8405.10     8403.67    105.75 o 
  -7   9   1     9177.88     9432.81    117.15 o 
  -6   9   1     9451.30     9306.32    109.69 o 
  -5   9   1    10323.87    10460.15    121.94 o 
  -4   9   1    12185.49    11868.35    136.83 o 
  -3   9   1     7026.40     6832.98     81.02 o 
  -2   9   1    20498.24    20801.37    234.88 o 
  -1   9   1    23082.69    24112.33    294.56 o 
   0   9   1     1650.98     1452.04     31.29 o 
   1   9   1     7449.37     7300.42     85.57 o 
   2   9   1    12197.88    12478.86    143.38 o 
   3   9   1     6596.98     6688.24     76.06 o 
   4   9   1    13248.99    12885.38    187.56 o 
   5   9   1     7790.38     7902.45     93.44 o 
   6   9   1     9407.11     9102.35    102.47 o 
   7   9   1     4519.14     4373.38     55.67 o 
   8   9   1    15366.56    15209.33    206.43 o 
   9   9   1     1370.65     1333.55     24.36 o 
  -9  10   1     6480.17     6374.58     83.43 o 
  -8  10   1     5282.18     5280.41     70.35 o 
  -7  10   1    10738.48    10708.48    132.64 o 
  -6  10   1     8143.48     8295.35    104.28 o 
  -5  10   1    17198.16    17410.40    208.66 o 
  -4  10   1     6485.26     6641.88     79.81 o 
  -3  10   1     9722.29     9424.05    110.18 o 
  -2  10   1    11930.46    12171.76    140.50 o 
  -1  10   1     8045.89     7774.83    102.48 o 
   0  10   1    14566.96    14302.05    163.76 o 
   1  10   1    16286.29    16777.71    200.20 o 
   2  10   1    10355.44    10798.94    119.63 o 
   3  10   1    12039.28    11965.45    132.17 o 
   4  10   1     7973.81     7966.04     90.28 o 
   5  10   1    11385.25    11497.12    133.70 o 
   6  10   1     2701.51     2675.61     48.06 o 
   7  10   1     5892.26     5773.33     71.54 o 
   8  10   1     6133.91     6159.33     82.06 o 
   9  10   1     2242.93     2265.24     35.53 o 
  10  10   1     2468.87     2527.48     39.39 o 
 -10  11   1     6200.90     6230.09     87.63 o 
  -9  11   1     3245.26     3217.00     50.48 o 
  -8  11   1     3805.08     3788.81     57.16 o 
  -7  11   1     7751.33     7784.28    115.19 o 
  -6  11   1     7533.46     7404.27    100.22 o 
  -5  11   1    14895.59    15211.82    194.64 o 
  -4  11   1     9029.57     8678.53    116.22 o 
  -3  11   1     8743.40     9080.00    112.82 o 
  -2  11   1     8444.77     8512.25    105.92 o 
  -1  11   1     6526.45     6013.21     72.97 o 
   0  11   1    15207.84    14864.82    170.46 o 
   1  11   1    12905.71    13200.62    168.09 o 
   2  11   1    10438.54    10481.22    122.44 o 
   3  11   1     4649.45     4645.89     58.34 o 
   4  11   1    12946.51    12625.63    140.09 o 
   5  11   1     3589.62     3522.22     46.11 o 
   6  11   1    11431.63    11136.46    150.33 o 
   7  11   1    12111.49    11976.73    147.21 o 
   8  11   1     4537.90     4408.56     60.46 o 
   9  11   1     9958.16     9997.80    132.49 o 
  10  11   1    10955.04    11097.64    139.00 o 
  11  11   1      318.68      336.40     22.82 o 
 -11  12   1     2648.28     2641.23     44.74 o 
 -10  12   1     7046.18     7042.26     98.18 o 
  -9  12   1     5635.72     5618.09     80.53 o 
  -8  12   1     4682.36     4648.86     68.33 o 
  -7  12   1    18577.99    18685.29    238.74 o 
  -6  12   1     4610.42     4413.63     64.56 o 
  -5  12   1    13322.20    12789.08    203.67 o 
  -4  12   1     6683.89     6639.77     90.73 o 
  -3  12   1     8553.64     8419.14    112.08 o 
  -2  12   1     7198.36     7144.78     90.81 o 
  -1  12   1     6050.33     5899.11     76.25 o 
   0  12   1     4993.99     4849.91     63.76 o 
   1  12   1     5445.26     5204.67     67.80 o 
   2  12   1    10457.80    10567.50    130.26 o 
   3  12   1     7478.24     7496.28     94.88 o 
   4  12   1     9906.50     9496.36    112.68 o 
   5  12   1     5368.91     5365.86     67.38 o 
   6  12   1     2423.03     2346.32     36.14 o 
   7  12   1     5785.33     5605.43     83.37 o 
   8  12   1     9480.64     9538.75    127.07 o 
   9  12   1    12192.84    12241.84    152.02 o 
  10  12   1     9264.20     9352.48    119.25 o 
  11  12   1     2068.69     2082.38     37.64 o 
  12  12   1      571.41      582.66     19.48 o 
 -12  13   1     5714.87     5806.84     95.86 o 
 -11  13   1     2875.80     2837.01     56.09 o 
 -10  13   1     5599.72     5607.02     86.88 o 
  -9  13   1     2349.04     2363.31     44.21 o 
  -8  13   1     5402.63     5447.99     84.18 o 
  -7  13   1     1198.01     1147.81     27.37 o 
  -6  13   1     2196.52     2159.97     40.52 o 
  -5  13   1     7078.51     6987.76    102.58 o 
  -4  13   1     5326.18     5255.64     79.83 o 
  -3  13   1     3527.61     3515.25     56.97 o 
  -2  13   1     7510.77     7386.63    106.52 o 
  -1  13   1     5695.07     5544.39     82.67 o 
   0  13   1    10862.64    10828.20    161.25 o 
   1  13   1     9013.82     9124.38    113.71 o 
   2  13   1    11826.85    11936.34    139.73 o 
   3  13   1     7402.64     7407.15     90.06 o 
   4  13   1    16552.67    16742.46    193.21 o 
   5  13   1      609.71      578.53     18.82 o 
   6  13   1     4991.69     4818.05     73.40 o 
   7  13   1     5092.75     4982.63     81.10 o 
   8  13   1     6817.89     6920.98    132.39 o 
   9  13   1    17967.72    18021.91    244.90 o 
  10  13   1      568.21      530.44     19.34 o 
  11  13   1     6810.94     6728.06    130.75 o 
  12  13   1     3794.00     3831.72     64.36 o 
  13  13   1     3552.88     3555.67     66.07 o 
 -13  14   1     4807.01     4689.80     82.77 o 
 -12  14   1     3219.78     3116.82     59.61 o 
 -11  14   1     3382.47     3439.67     65.88 o 
 -10  14   1     5945.90     5780.49     90.07 o 
  -9  14   1     8384.88     8385.14    123.56 o 
  -8  14   1     4518.63     4433.59     71.91 o 
  -7  14   1     4307.64     4169.03     68.21 o 
  -6  14   1     1050.45     1011.15     26.02 o 
  -5  14   1    12659.54    12294.56    172.15 o 
  -4  14   1     9080.69     8947.11    128.52 o 
  -3  14   1     6238.63     6061.66     90.80 o 
  -2  14   1     6760.89     6605.98     97.48 o 
  -1  14   1     3968.02     3992.87     66.28 o 
   0  14   1     2677.33     2662.39     46.01 o 
   1  14   1     4331.21     4245.96     65.77 o 
   2  14   1     6993.24     7080.49     96.71 o 
   3  14   1     1357.54     1389.43     25.36 o 
   4  14   1      538.75      554.52     15.42 o 
   5  14   1    13762.31    13847.31    179.69 o 
   6  14   1     2225.90     2311.43     41.92 o 
   7  14   1     4387.54     4251.91     67.66 o 
   8  14   1     2922.81     2808.16     52.57 o 
   9  14   1     3102.73     3033.53     52.68 o 
  10  14   1     9215.76     8950.31    122.41 o 
  11  14   1     9637.48     9615.00    156.56 o 
  12  14   1     3252.53     3202.88     60.75 o 
  13  14   1     3568.24     3549.53     66.29 o 
  14  14   1     2080.03     2109.76     46.97 o 
 -14  15   1     4900.26     5047.29     89.43 o 
 -13  15   1     2658.91     2682.96     55.62 o 
 -12  15   1     2485.89     2602.97     56.80 o 
 -11  15   1     4795.19     4492.48     79.24 o 
 -10  15   1     4758.82     4859.35     79.05 o 
  -9  15   1     7153.25     6815.82    104.10 o 
  -8  15   1     3339.85     3259.28     57.48 o 
  -7  15   1     3927.33     3983.04     66.75 o 
  -6  15   1     6593.85     6793.09    102.81 o 
  -5  15   1     1097.13     1030.04     26.44 o 
  -4  15   1     4012.25     3868.61     63.74 o 
  -3  15   1     1945.89     1984.84     38.64 o 
  -2  15   1     5677.86     5639.94     85.95 o 
  -1  15   1     3817.59     3933.99     63.63 o 
   0  15   1     6029.66     5931.18    107.40 o 
   1  15   1     9651.91     9523.62    178.13 o 
   2  15   1    14054.30    14585.97    200.77 o 
   3  15   1     2315.03     2290.30     39.00 o 
   4  15   1     2887.06     2858.00     46.00 o 
   5  15   1     3801.04     3601.72     59.06 o 
   6  15   1     7823.77     7815.73    114.03 o 
   7  15   1    13685.55    13582.20    211.68 o 
   8  15   1     1551.24     1438.27     43.77 o 
   9  15   1     1251.18     1255.90     29.96 o 
  10  15   1     4777.01     4794.85     82.30 o 
  11  15   1     2027.30     2118.89     49.16 o 
  12  15   1     3275.84     3511.65     71.28 o 
  13  15   1     2419.69     2380.87     82.14 o 
  14  15   1     3704.93     3701.28     76.25 o 
  15  15   1     2231.70     2185.33     54.01 o 
 -15  16   1     3441.42     3551.86     76.43 o 
 -14  16   1     2129.16     2142.98     56.19 o 
 -13  16   1     3182.13     3395.62     66.74 o 
 -12  16   1     2145.09     2064.24     43.88 o 
 -11  16   1     3533.03     3443.27     61.90 o 
 -10  16   1     2869.26     2808.33     56.32 o 
  -9  16   1     3442.05     3437.03     61.13 o 
  -8  16   1     6460.60     6581.02    101.70 o 
  -7  16   1    12061.40    11567.61    165.93 o 
  -6  16   1     6131.81     5830.35     91.44 o 
  -5  16   1     2647.18     2655.37     49.24 o 
  -4  16   1     3540.28     3279.57     57.00 o 
  -3  16   1     4518.45     4419.67     71.56 o 
  -2  16   1     3000.56     2990.10     52.56 o 
  -1  16   1     2936.60     2972.62     52.08 o 
   0  16   1     2962.82     3022.13     52.49 o 
   1  16   1      830.74      864.99     30.38 o 
   2  16   1     1199.20     1233.15     28.38 o 
   3  16   1     9755.52     9549.53    136.79 o 
   4  16   1     2390.04     2346.66     43.24 o 
   5  16   1     2552.97     2472.93     48.65 o 
   6  16   1    10438.28    10339.69    147.42 o 
   7  16   1     9288.82     9225.95    133.60 o 
   8  16   1     2341.66     2295.70     44.05 o 
   9  16   1     6443.48     6378.20    104.35 o 
  10  16   1      819.75      888.83     27.78 o 
  11  16   1     3887.61     3855.72     87.95 o 
  12  16   1     2858.65     2750.00     60.40 o 
  13  16   1     4171.98     4390.04     86.51 o 
  14  16   1     2486.58     2530.88     59.03 o 
  15  16   1     2694.09     2807.70     64.32 o 
 -13  17   1     1032.31     1027.49     32.92 o 
 -12  17   1     3142.63     3200.03     66.44 o 
 -11  17   1     2788.20     2736.11     53.48 o 
 -10  17   1     3874.18     3656.77     65.24 o 
  -9  17   1     2561.98     2511.60     52.94 o 
  -8  17   1     4870.24     4893.39     80.91 o 
  -7  17   1    14197.96    13801.93    195.87 o 
  -6  17   1     4877.59     4724.48     78.12 o 
  -5  17   1     4949.39     4860.09     79.18 o 
  -4  17   1     2772.20     2861.71     52.48 o 
  -3  17   1     1778.56     1832.46     38.40 o 
  -2  17   1     4422.89     4468.44     72.95 o 
  -1  17   1     4525.04     4590.10     74.13 o 
   0  17   1     5340.62     5087.61     80.40 o 
   1  17   1     5824.13     5773.20     95.53 o 
   2  17   1     5247.35     5280.28     82.63 o 
   3  17   1     1623.29     1702.92     38.25 o 
   4  17   1     5918.33     5980.83    106.35 o 
   5  17   1     6754.82     6741.16    118.14 o 
   6  17   1     4213.64     4180.98     73.71 o 
   7  17   1     2167.59     2064.02     44.31 o 
   8  17   1     2665.27     2722.12     53.32 o 
   9  17   1     1005.43     1007.79     29.55 o 
  10  17   1     2934.17     3131.58     60.50 o 
  11  17   1     1508.88     1587.26     39.13 o 
  12  17   1     3572.88     3697.91     75.54 o 
  13  17   1     2941.60     2951.88     65.18 o 
 -12  18   1     1733.88     1757.74     41.56 o 
 -11  18   1     2737.20     2732.29     54.24 o 
 -10  18   1      596.21      568.63     22.75 o 
  -9  18   1     3167.33     2901.64     55.96 o 
  -8  18   1     1227.20     1163.44     33.99 o 
  -7  18   1     1359.40     1440.16     35.68 o 
  -6  18   1     5954.53     5607.35     90.66 o 
  -5  18   1     4567.72     4392.54     77.38 o 
  -4  18   1      500.42      502.74     20.12 o 
  -3  18   1     4587.08     4545.25     75.27 o 
  -2  18   1     3797.27     3806.00     84.94 o 
  -1  18   1     4329.49     4379.14     72.48 o 
   0  18   1     7524.83     7483.02    112.72 o 
   1  18   1     5398.75     5391.32     91.32 o 
   2  18   1     5007.06     4956.42     92.76 o 
   3  18   1     2424.42     2589.38     56.75 o 
   4  18   1     5079.67     5145.75     95.21 o 
   5  18   1     5249.07     5191.77     96.28 o 
   6  18   1     3375.50     3326.86     68.43 o 
   7  18   1     4504.98     4539.65     99.94 o 
   8  18   1     3064.03     3145.70     60.78 o 
   9  18   1     3093.37     3121.26     56.90 o 
  10  18   1     1503.67     1627.64     41.05 o 
  11  18   1     3507.42     3616.52     69.01 o 
  12  18   1     1815.24     1863.75     48.43 o 
 -11  19   1     2297.63     2278.71     57.76 o 
 -10  19   1     2423.62     2458.50     51.62 o 
  -9  19   1     3041.99     2877.80     56.89 o 
  -8  19   1     5034.59     4838.21     82.26 o 
  -7  19   1     3155.68     3115.93     63.19 o 
  -6  19   1     3783.52     3958.86     74.41 o 
  -5  19   1     1714.95     1907.75     42.16 o 
  -4  19   1     4755.70     4721.30     99.18 o 
  -3  19   1     3039.21     3008.59     56.26 o 
  -2  19   1     4594.90     4560.39     76.33 o 
  -1  19   1     3917.57     3794.36     69.20 o 
   0  19   1     3077.11     2983.94     54.96 o 
   1  19   1     4924.72     4792.94     84.16 o 
   2  19   1     1853.32     1928.12     43.78 o 
   3  19   1     3128.44     2900.98     62.46 o 
   4  19   1     5990.32     5789.90    106.30 o 
   5  19   1      839.51      919.92     31.32 o 
   6  19   1     3133.53     3050.23     65.41 o 
   7  19   1     1364.52     1377.86     39.57 o 
   8  19   1     3474.85     3338.84     70.47 o 
   9  19   1     3231.54     3254.12     69.66 o 
  10  19   1     1840.97     1941.22     48.93 o 
  11  19   1     3264.53     3398.28     78.99 o 
  -9  20   1     2167.98     2261.22     49.43 o 
  -8  20   1     1360.50     1368.37     36.86 o 
  -7  20   1     1790.86     1778.23     42.27 o 
  -6  20   1     2419.75     2510.56     51.94 o 
  -5  20   1     3654.18     3666.01     71.36 o 
  -4  20   1     3075.66     3020.66     80.97 o 
  -3  20   1     3252.67     3402.34     66.67 o 
  -2  20   1     2652.71     2611.98     55.32 o 
  -1  20   1     5855.15     5873.41    100.66 o 
   0  20   1     1761.92     1858.85     40.95 o 
   1  20   1     4457.27     4494.63    101.03 o 
   2  20   1     3407.63     3305.77     89.41 o 
   3  20   1     4616.67     4504.19    110.37 o 
   4  20   1     3397.48     3425.40     71.92 o 
   5  20   1     2454.13     2492.33     57.82 o 
   6  20   1     3261.71     3209.30     68.96 o 
   7  20   1     1684.21     1722.61     46.30 o 
   8  20   1     3412.85     3344.65     71.76 o 
   9  20   1     2825.65     2929.35     65.75 o 
  -6  21   1     4726.04     4675.14     81.84 o 
  -5  21   1     1186.20     1141.50     33.38 o 
  -4  21   1     2994.23     2909.34     57.63 o 
  -3  21   1     2295.43     2324.86     60.13 o 
  -2  21   1     1551.97     1619.96     39.25 o 
  -1  21   1     2200.44     2338.38     52.35 o 
   0  21   1     2867.48     2865.95     59.95 o 
   1  21   1     1889.12     1961.17     50.61 o 
   2  21   1     3490.38     3365.44     71.93 o 
   3  21   1     3865.60     3785.76    102.51 o 
   4  21   1     2471.08     2614.64     76.69 o 
   5  21   1     1900.28     1849.88     49.41 o 
   6  21   1     3122.12     3045.05     67.72 o 
   0   0   2    22940.48    23293.83   1339.24 o 
   0   1   2      685.52      669.68     11.71 o 
   1   1   2    58203.02    55924.99   1095.17 o 
  -1   2   2    26781.82    27856.07    324.69 o 
   0   2   2     2539.48     2892.62     35.21 o 
   1   2   2     7950.31     8533.59     97.20 o 
   2   2   2    24123.65    25081.12    326.75 o 
  -2   3   2    14644.53    15516.59    167.32 o 
  -1   3   2    15227.31    16080.89    173.38 o 
   0   3   2     1904.69     1887.39     24.25 o 
   1   3   2    31004.00    30699.06    357.56 o 
   2   3   2    13167.05    14126.49    152.44 o 
   3   3   2    73214.45    71435.27    909.66 o 
  -3   4   2      574.80      685.36     11.73 o 
  -2   4   2      350.28      365.16      9.50 o 
  -1   4   2     2753.12     3011.77     36.90 o 
   0   4   2    22332.28    23140.05    265.88 o 
   1   4   2     1522.36     1694.13     23.18 o 
   2   4   2     2335.25     2693.51     35.36 o 
   3   4   2      265.79      206.33      7.15 o 
   4   4   2      108.45      125.74      5.12 o 
  -4   5   2      644.01      704.66     12.74 o 
  -3   5   2    69636.83    69740.77    773.86 o 
  -2   5   2     1107.84     1200.02     16.60 o 
  -1   5   2    75373.35    72035.63   1003.24 o 
   0   5   2      483.28      510.58      9.45 o 
   1   5   2    38896.10    37620.97    514.78 o 
   2   5   2     5030.77     5035.51     62.58 o 
   3   5   2    55771.90    54754.60    581.67 o 
   4   5   2     1202.59     1255.95     19.00 o 
   5   5   2    24877.33    23843.20    281.51 o 
  -5   6   2     4169.17     4743.38     55.55 o 
  -4   6   2       44.89       45.66      5.16 o 
  -3   6   2     3681.28     3985.06     51.80 o 
  -2   6   2     3242.66     3423.36     42.47 o 
  -1   6   2       90.24       99.84      4.22 o 
   0   6   2      464.91      527.29      9.53 o 
   1   6   2     2634.78     2814.74     35.48 o 
   2   6   2     1542.50     1617.06     27.19 o 
   3   6   2      638.85      703.63     14.15 o 
   4   6   2     3816.59     4314.23     53.12 o 
   5   6   2      812.95      953.52     17.70 o 
   6   6   2       22.32       21.19      4.17 o 
  -6   7   2      295.93      346.39      8.94 o 
  -5   7   2    33666.95    33540.03    359.29 o 
  -4   7   2      276.06      295.17      8.23 o 
  -3   7   2    40422.51    40971.61    457.31 o 
  -2   7   2       45.62       37.91      5.94 o 
  -1   7   2    76765.30    75608.13    879.85 o 
   0   7   2      111.69       86.34      5.16 o 
   1   7   2    46045.38    44165.24    620.75 o 
   2   7   2      317.44      322.42      8.50 o 
   3   7   2    34827.50    33237.32    430.23 o 
   4   7   2        0.07        0.00      3.48 o 
   5   7   2    53148.76    51466.07    573.10 o 
   6   7   2      121.35      134.91      6.13 o 
   7   7   2    54789.94    55565.38    699.03 o 
  -7   8   2      110.24      105.49      6.61 o 
  -6   8   2     1907.34     1956.93     28.48 o 
  -5   8   2      189.40      166.57      6.43 o 
  -4   8   2      658.73      754.55     13.73 o 
  -3   8   2     2847.69     3037.30     39.07 o 
  -2   8   2     1774.15     1884.59     28.00 o 
  -1   8   2      202.39      204.88      7.51 o 
   0   8   2      997.50     1066.42     18.14 o 
   1   8   2     1315.60     1410.23     23.51 o 
   2   8   2       23.60       15.53      4.06 o 
   3   8   2     6593.96     7513.32     88.86 o 
   4   8   2      574.42      718.93     17.69 o 
   5   8   2      116.93      121.24      6.08 o 
   6   8   2      250.40      219.98      7.63 o 
   7   8   2     1618.41     1892.01     26.58 o 
   8   8   2       86.20       87.57      6.81 o 
  -8   9   2      108.84      127.19      7.81 o 
  -7   9   2    16646.56    16406.55    197.72 o 
  -6   9   2       67.80      110.46      6.62 o 
  -5   9   2    30952.80    30427.62    342.22 o 
  -4   9   2        9.08       12.83      3.42 o 
  -3   9   2    46553.90    45774.86    633.45 o 
  -2   9   2       13.21       13.21      4.56 o 
  -1   9   2    72531.66    72510.86    805.26 o 
   0   9   2      147.30      133.09      8.43 o 
   1   9   2    40573.52    39790.74    491.55 o 
   2   9   2       25.40       15.09      3.49 o 
   3   9   2    22775.33    21292.29    307.14 o 
   4   9   2      738.37      849.37     16.15 o 
   5   9   2    43506.65    43986.09    470.15 o 
   6   9   2      910.98     1039.05     18.38 o 
   7   9   2    31155.31    31190.26    351.11 o 
   8   9   2      421.07      459.61     12.33 o 
   9   9   2    16490.32    16589.67    200.85 o 
  -9  10   2     1920.36     1863.94     35.72 o 
  -8  10   2     5301.04     5564.56     83.37 o 
  -7  10   2      367.98      369.89     12.74 o 
  -6  10   2       40.83       55.86      6.43 o 
  -5  10   2      181.33      192.82      8.54 o 
  -4  10   2      442.20      531.64     13.65 o 
  -3  10   2      303.78      347.58     10.74 o 
  -2  10   2      222.88      238.35      8.18 o 
  -1  10   2      647.80      768.42     14.88 o 
   0  10   2     1931.20     1997.47     31.81 o 
   1  10   2        5.07        0.00      3.73 o 
   2  10   2      621.50      630.93     13.50 o 
   3  10   2       21.00       37.76      9.13 o 
   4  10   2      384.96      419.45     21.71 o 
   5  10   2       25.43       25.55      4.46 o 
   6  10   2      306.62      325.11      9.49 o 
   7  10   2        0.29       23.38      6.65 o 
   8  10   2      556.76      650.02     18.41 o 
   9  10   2       58.30       67.22      7.68 o 
  10  10   2       48.37       46.48      7.95 o 
 -10  11   2      129.08      112.39      9.91 o 
  -9  11   2    21645.16    21598.86    274.16 o 
  -8  11   2      147.43      133.63      9.60 o 
  -7  11   2    20321.14    19968.51    253.65 o 
  -6  11   2       91.84      105.86      8.54 o 
  -5  11   2    24699.87    25015.57    313.73 o 
  -4  11   2       38.72       34.05      7.34 o 
  -3  11   2    37936.80    36879.73    434.02 o 
  -2  11   2      503.00      565.98     14.20 o 
  -1  11   2    39260.42    38137.32    427.37 o 
   0  11   2       91.26      115.62      7.53 o 
   1  11   2    29534.94    30128.45    355.08 o 
   2  11   2       94.72      125.21      6.92 o 
   3  11   2    18920.38    18952.91    216.46 o 
   4  11   2       39.51       67.74      6.12 o 
   5  11   2    20507.37    20635.06    259.76 o 
   6  11   2      275.79      275.69     11.11 o 
   7  11   2    15764.15    15990.09    240.38 o 
   8  11   2       15.63       23.04      7.81 o 
   9  11   2    14390.27    14111.30    173.42 o 
  10  11   2       49.10       53.62      8.50 o 
  11  11   2    18945.72    19094.64    259.96 o 
 -11  12   2      708.21      727.64     20.59 o 
 -10  12   2       38.67       25.11      8.75 o 
  -9  12   2      166.02      160.51     12.97 o 
  -8  12   2       34.89       20.10      7.87 o 
  -7  12   2      290.14      257.06     12.14 o 
  -6  12   2       29.31       31.91      9.45 o 
  -5  12   2      234.92      257.07     11.44 o 
  -4  12   2       38.13       51.56      7.46 o 
  -3  12   2      522.81      565.76     14.79 o 
  -2  12   2      359.06      466.53     13.17 o 
  -1  12   2      217.24      249.44      9.86 o 
   0  12   2      100.04      122.99      7.51 o 
   1  12   2       67.06      102.53      7.00 o 
   2  12   2       71.97       72.51      6.93 o 
   3  12   2      173.91      198.19      8.58 o 
   4  12   2      117.52      115.11      7.42 o 
   5  12   2       33.41       31.00      6.13 o 
   6  12   2     3138.23     3228.64     49.29 o 
   7  12   2     1288.37     1309.46     28.19 o 
   8  12   2      722.86      757.74     21.10 o 
   9  12   2      353.81      354.72     14.77 o 
  10  12   2      160.83      155.68     11.81 o 
  11  12   2      708.94      681.56     21.44 o 
  12  12   2       44.78       42.18     10.62 o 
 -12  13   2       31.01       27.92     10.25 o 
 -11  13   2    25815.58    25576.96    327.21 o 
 -10  13   2      373.07      377.15     15.56 o 
  -9  13   2    27049.52    27071.59    342.65 o 
  -8  13   2       59.45       47.50      9.03 o 
  -7  13   2    21823.04    21328.08    289.12 o 
  -6  13   2      115.13      124.26     10.08 o 
  -5  13   2    25448.96    25184.32    317.72 o 
  -4  13   2      406.07      434.61     14.37 o 
  -3  13   2    20136.54    19886.14    252.51 o 
  -2  13   2       25.40       24.63      6.99 o 
  -1  13   2    20839.82    21085.87    253.00 o 
   0  13   2      169.20      176.44      9.19 o 
   1  13   2    28340.32    29012.85    362.22 o 
   2  13   2      170.59      180.43     10.05 o 
   3  13   2    22145.31    22168.53    253.11 o 
   4  13   2       45.80       47.29      6.67 o 
   5  13   2    20521.51    20286.33    244.21 o 
   6  13   2     1377.56     1357.36     28.12 o 
   7  13   2    13119.04    12844.81    167.74 o 
   8  13   2        5.45        6.79      7.51 o 
   9  13   2    15263.60    15277.71    210.36 o 
  10  13   2      241.97      215.33     14.28 o 
  11  13   2    21240.83    21060.87    286.52 o 
  12  13   2      235.52      197.67     14.97 o 
  13  13   2    13456.12    13958.39    210.16 o 
 -13  14   2       57.30       41.52     12.73 o 
 -12  14   2       40.41       20.15     11.90 o 
 -11  14   2        1.45       14.92     10.04 o 
 -10  14   2       14.70       18.55     10.16 o 
  -9  14   2        8.93        3.34      9.06 o 
  -8  14   2      110.98      114.50     11.88 o 
  -7  14   2      122.32      158.12     12.44 o 
  -6  14   2     1263.34     1230.33     29.19 o 
  -5  14   2     2461.44     2415.22     44.54 o 
  -4  14   2      707.82      642.73     19.81 o 
  -3  14   2       19.25       22.45      8.05 o 
  -2  14   2       30.29       41.72      8.56 o 
  -1  14   2        3.97       10.45      6.99 o 
   0  14   2       81.96       79.18      8.43 o 
   1  14   2     3590.85     3552.40     56.95 o 
   2  14   2      407.54      389.36     12.67 o 
   3  14   2        0.10        0.54      7.31 o 
   4  14   2       97.95      118.10      9.59 o 
   5  14   2      112.50      101.83      8.58 o 
   6  14   2       17.12       24.84      7.64 o 
   7  14   2      113.61      118.09     10.12 o 
   8  14   2     1890.05     1862.62     35.00 o 
   9  14   2       27.60       13.01      8.72 o 
  10  14   2       32.03       33.38     11.32 o 
  11  14   2      159.05      104.73     13.44 o 
  12  14   2      101.66       85.96     11.74 o 
  13  14   2       35.68       14.13     11.53 o 
  14  14   2       68.18       68.63     13.82 o 
 -14  15   2       19.49       13.90     12.96 o 
 -13  15   2    11214.77    11480.57    178.17 o 
 -12  15   2        6.39        7.10     11.50 o 
 -11  15   2    15740.97    15812.51    221.39 o 
 -10  15   2        0.51        0.00      9.57 o 
  -9  15   2    14235.90    14016.95    197.61 o 
  -8  15   2      333.06      307.69     17.92 o 
  -7  15   2    12586.62    12550.81    177.76 o 
  -6  15   2      120.74      112.10     11.60 o 
  -5  15   2    14575.01    14386.32    200.65 o 
  -4  15   2      955.84      968.35     25.52 o 
  -3  15   2    29294.61    28435.61    380.00 o 
  -2  15   2      316.22      275.59     13.90 o 
  -1  15   2    24424.45    24401.90    327.96 o 
   0  15   2      217.76      228.53     13.91 o 
   1  15   2    13013.85    12736.98    225.60 o 
   2  15   2       60.88       69.55      8.88 o 
   3  15   2    20275.41    20378.67    259.48 o 
   4  15   2       10.85        0.47      8.37 o 
   5  15   2    23424.61    23278.16    295.29 o 
   6  15   2      155.63      140.07     12.68 o 
   7  15   2    19976.14    19195.57    412.29 o 
   8  15   2      389.05      348.87     16.10 o 
   9  15   2    20480.93    19981.73    256.64 o 
  10  15   2        8.28        8.85      9.73 o 
  11  15   2    12818.71    12945.04    183.16 o 
  12  15   2       44.13       34.91     12.64 o 
  13  15   2     9790.56    10061.84    170.31 o 
  14  15   2       79.24       71.12     15.02 o 
  15  15   2     7445.73     7413.29    169.92 o 
 -14  16   2       17.69        0.00     13.88 o 
 -13  16   2        0.02       22.22     14.76 o 
 -12  16   2       24.51       18.28     13.03 o 
 -11  16   2        0.10        1.34     10.63 o 
 -10  16   2       13.28        0.00     10.76 o 
  -9  16   2      136.13      123.07     13.23 o 
  -8  16   2       14.34       14.31     10.17 o 
  -7  16   2      669.30      678.24     22.82 o 
  -6  16   2      292.90      298.21     15.94 o 
  -5  16   2        1.19        2.73      9.10 o 
  -4  16   2     1997.82     1965.61     40.07 o 
  -3  16   2      529.73      551.23     19.28 o 
  -2  16   2      106.34       97.78     11.07 o 
  -1  16   2      300.97      283.86     14.34 o 
   0  16   2     2202.51     2104.21     40.70 o 
   1  16   2       10.55       12.83      7.96 o 
   2  16   2      138.39      160.47     11.54 o 
   3  16   2      184.31      186.35     12.40 o 
   4  16   2      463.45      464.71     16.91 o 
   5  16   2        8.31       17.17      9.74 o 
   6  16   2      382.00      383.90     17.54 o 
   7  16   2      131.57      137.01     16.04 o 
   8  16   2      120.41      101.24     11.55 o 
   9  16   2        2.73        6.04     11.22 o 
  10  16   2       20.12       18.74     12.14 o 
  11  16   2      227.11      239.36     17.71 o 
  12  16   2       40.91       20.72     13.38 o 
  13  16   2        0.89        0.00     11.86 o 
  14  16   2       69.04       66.01     16.10 o 
 -13  17   2    10193.45     9913.55    170.29 o 
 -12  17   2        2.47        0.00     12.24 o 
 -11  17   2    14581.29    14801.38    210.34 o 
 -10  17   2      691.93      669.93     26.22 o 
  -9  17   2    10684.95    10555.95    154.92 o 
  -8  17   2      517.64      463.26     20.37 o 
  -7  17   2    10104.95     9801.34    144.32 o 
  -6  17   2       89.62       69.77     12.08 o 
  -5  17   2    12900.27    12717.31    181.20 o 
  -4  17   2      301.88      284.18     15.72 o 
  -3  17   2    12373.59    12497.08    177.36 o 
  -2  17   2       56.13       58.61     11.80 o 
  -1  17   2    11385.97    11437.19    162.93 o 
   0  17   2      102.73       81.43     11.22 o 
   1  17   2    18203.13    17835.30    261.74 o 
   2  17   2       64.19       55.34     12.37 o 
   3  17   2    23597.25    22998.53    332.36 o 
   4  17   2      132.28      126.40     18.36 o 
   5  17   2    18478.55    18272.17    317.33 o 
   6  17   2       29.17       16.36     10.55 o 
   7  17   2    10572.04    10486.89    161.28 o 
   8  17   2        1.24        0.00      9.12 o 
   9  17   2     9510.41     9454.08    148.07 o 
  10  17   2      201.96      171.34     15.52 o 
  11  17   2    14309.56    14205.57    214.68 o 
  12  17   2        0.11        0.00     12.06 o 
  13  17   2     8351.05     8335.48    146.42 o 
 -12  18   2        9.55        7.63     13.70 o 
 -11  18   2       70.62       90.74     14.57 o 
 -10  18   2       31.65       31.51     12.88 o 
  -9  18   2      727.66      698.33     24.88 o 
  -8  18   2       95.61       96.71     14.08 o 
  -7  18   2       48.86       43.80     12.28 o 
  -6  18   2      409.53      397.82     18.91 o 
  -5  18   2      490.38      478.05     20.03 o 
  -4  18   2      989.13     1014.56     34.12 o 
  -3  18   2       10.31       20.07     13.78 o 
  -2  18   2      841.57      823.47     25.11 o 
  -1  18   2      100.94      103.75     11.93 o 
   0  18   2      245.84      241.28     14.65 o 
   1  18   2       71.57       71.81     10.92 o 
   2  18   2       18.75       25.44     11.86 o 
   3  18   2       27.01       14.82     10.44 o 
   4  18   2      396.49      395.55     20.35 o 
   5  18   2     1650.98     1562.72     41.24 o 
   6  18   2       40.90       53.45     12.65 o 
   7  18   2        1.00        2.64     11.00 o 
   8  18   2       12.40       12.02     11.14 o 
   9  18   2       61.32       46.87     13.81 o 
  10  18   2       72.28       55.93     19.12 o 
  11  18   2       13.45       26.25     12.78 o 
  12  18   2      122.12      118.24     15.94 o 
 -10  19   2      139.69      110.77     15.50 o 
  -9  19   2    10327.50    10197.87    203.58 o 
  -8  19   2       41.85       18.60     13.04 o 
  -7  19   2    13794.52    14015.46    201.37 o 
  -6  19   2      160.65      139.60     18.67 o 
  -5  19   2     9935.13    10055.85    149.19 o 
  -4  19   2       44.99       13.35     11.25 o 
  -3  19   2     9207.38     9451.06    140.26 o 
  -2  19   2       38.84       38.18     11.60 o 
  -1  19   2     8093.95     8081.13    129.35 o 
   0  19   2        7.58        0.00     10.31 o 
   1  19   2    12987.11    12337.18    214.17 o 
   2  19   2        6.33        0.00     10.75 o 
   3  19   2    17448.99    17403.94    343.88 o 
   4  19   2        5.06        0.00     11.71 o 
   5  19   2     7852.41     7897.72    141.02 o 
   6  19   2      409.60      390.33     21.95 o 
   7  19   2    12333.05    12296.78    203.79 o 
   8  19   2      433.31      419.16     22.91 o 
   9  19   2    12989.24    12804.25    231.81 o 
  10  19   2      109.87       78.81     15.92 o 
  -8  20   2      258.81      218.95     18.04 o 
  -7  20   2      190.75      204.00     17.50 o 
  -6  20   2      126.56      130.61     15.36 o 
  -5  20   2       31.97       38.25     12.99 o 
  -4  20   2       10.67        8.15     11.64 o 
  -3  20   2        0.07        3.65     11.23 o 
  -2  20   2       12.08       15.36     11.71 o 
  -1  20   2       96.33       91.43     13.27 o 
   0  20   2      182.59      165.27     14.56 o 
   1  20   2       48.46       59.19     12.78 o 
   2  20   2       57.03       46.99     13.59 o 
   3  20   2       44.05       49.50     13.78 o 
   4  20   2       11.48       18.09     13.51 o 
   5  20   2        4.66        0.00     12.60 o 
   6  20   2       49.78       46.80     14.78 o 
   7  20   2       71.60       44.56     14.57 o 
   8  20   2       46.37       59.76     15.53 o 
  -5  21   2    13920.08    13844.39    200.52 o 
  -4  21   2       14.71        1.78     13.10 o 
  -3  21   2     9298.27     9407.64    142.20 o 
  -2  21   2       12.66        0.00     12.20 o 
  -1  21   2     7928.11     7880.39    121.78 o 
   0  21   2      575.56      544.12     24.55 o 
   1  21   2    10700.55    10975.60    172.55 o 
   2  21   2       11.30       12.67     17.54 o 
   3  21   2    10514.09    10715.12    182.44 o 
   4  21   2        4.92        0.00     15.68 o 
   5  21   2    10370.72    10593.90    180.84 o 
   0   0   3    17246.34    16938.79    451.81 o 
   0   1   3     2579.37     2467.64     32.65 o 
   1   1   3     6472.47     6143.24     75.46 o 
  -1   2   3     1139.05     1052.44     15.41 o 
   0   2   3     6024.73     5959.71     69.52 o 
   1   2   3    16342.50    16077.34    181.39 o 
   2   2   3     7370.80     7408.61     81.71 o 
  -2   3   3    31859.89    32132.97    424.35 o 
  -1   3   3    10412.88    10506.23    116.81 o 
   0   3   3    12194.47    12244.10    132.97 o 
   1   3   3     8696.49     8521.72     93.68 o 
   2   3   3      725.83      580.19     18.25 o 
   3   3   3    19266.51    19302.91    207.83 o 
  -3   4   3    14912.52    15063.62    163.52 o 
  -2   4   3     4168.43     4297.81     49.70 o 
  -1   4   3    17557.17    17767.18    210.46 o 
   0   4   3     9931.06     9810.60    117.87 o 
   1   4   3    33950.50    33765.91    359.83 o 
   2   4   3    48771.18    50923.21    706.77 o 
   3   4   3    31299.71    31595.59    337.75 o 
   4   4   3    16122.14    16550.34    179.21 o 
  -4   5   3    16017.09    15930.85    180.92 o 
  -3   5   3    14867.72    15099.82    180.28 o 
  -2   5   3    18878.23    19784.82    422.88 o 
  -1   5   3     5948.59     6035.90     71.05 o 
   0   5   3     6124.48     5731.64     67.96 o 
   1   5   3    10991.77    11603.67    132.02 o 
   2   5   3    11654.40    11786.86    140.99 o 
   3   5   3    15905.74    16424.90    177.86 o 
   4   5   3      874.79      694.18     14.02 o 
   5   5   3     7568.02     7490.37     84.56 o 
  -5   6   3    11540.75    11874.77    150.47 o 
  -4   6   3     3352.14     3124.22     42.02 o 
  -3   6   3     8955.25     8782.92    102.42 o 
  -2   6   3    13087.55    13852.86    158.01 o 
  -1   6   3     6374.43     6212.44     73.57 o 
   0   6   3     6682.06     6845.83     84.86 o 
   1   6   3    22956.73    22502.52    266.01 o 
   2   6   3     8203.36     8072.45     93.88 o 
   3   6   3    12507.11    12118.78    139.53 o 
   4   6   3     6460.27     6600.04     78.35 o 
   5   6   3    30226.80    30924.77    331.82 o 
   6   6   3    11295.89    11415.82    126.56 o 
  -6   7   3     5587.35     5418.10     63.80 o 
  -5   7   3     2093.95     1999.54     28.83 o 
  -4   7   3     6251.82     6134.84     70.63 o 
  -3   7   3     3604.82     3592.61     43.55 o 
  -2   7   3     9215.49     9206.41    106.03 o 
  -1   7   3     7735.98     7764.44     99.25 o 
   0   7   3     9220.28     9347.52    108.74 o 
   1   7   3     6241.52     6052.79     72.17 o 
   2   7   3     7305.90     7211.96     88.93 o 
   3   7   3     5946.21     6068.53     72.62 o 
   4   7   3     7905.88     8001.10     90.22 o 
   5   7   3     3353.10     3228.37     40.18 o 
   6   7   3     6721.62     6564.88     76.48 o 
   7   7   3     7571.48     7693.49     95.63 o 
  -7   8   3    11486.78    11785.27    144.78 o 
  -6   8   3    12311.62    12596.26    153.77 o 
  -5   8   3     9296.46     9631.39    113.49 o 
  -4   8   3    11184.39    11215.31    130.51 o 
  -3   8   3     6679.64     6515.21     86.97 o 
  -2   8   3     6723.11     6551.15     78.44 o 
  -1   8   3    15346.26    15354.02    175.36 o 
   0   8   3     7930.30     8037.12     99.31 o 
   1   8   3     8034.42     8043.44     94.36 o 
   2   8   3     7340.43     7469.12     84.54 o 
   3   8   3     4629.04     4633.80     56.99 o 
   4   8   3      862.35      846.84     14.96 o 
   5   8   3    14216.26    14291.63    157.32 o 
   6   8   3     2806.39     2783.70     37.30 o 
   7   8   3    13364.56    13509.82    169.86 o 
   8   8   3     6116.34     6289.43     85.99 o 
  -8   9   3     6239.49     6262.79     82.04 o 
  -7   9   3     6367.50     6335.61     82.34 o 
  -6   9   3     1326.61     1294.35     23.52 o 
  -5   9   3     5512.35     5473.01     76.03 o 
  -4   9   3     3801.14     3887.39     52.99 o 
  -3   9   3     4597.50     4682.88     61.90 o 
  -2   9   3    11162.25    10932.23    133.99 o 
  -1   9   3     7122.70     6758.42     81.19 o 
   0   9   3    13483.07    13441.50    162.89 o 
   1   9   3    11499.49    11863.39    144.00 o 
   2   9   3    11244.28    11319.63    131.55 o 
   3   9   3     8342.15     8452.57     95.59 o 
   4   9   3     4299.24     4139.79     52.60 o 
   5   9   3     6216.50     6436.57     74.84 o 
   6   9   3     5685.92     5760.00     77.13 o 
   7   9   3     4232.73     4342.35     59.14 o 
   8   9   3     4305.56     4214.02     58.13 o 
   9   9   3     4889.42     4889.53     66.59 o 
  -9  10   3     5692.35     5573.10     79.32 o 
  -8  10   3     4336.58     4241.84     62.66 o 
  -7  10   3     8844.13     8747.87    110.98 o 
  -6  10   3    13709.55    13823.41    169.24 o 
  -5  10   3     9637.60     9294.99    116.61 o 
  -4  10   3     5944.70     6085.41     79.00 o 
  -3  10   3     7458.13     7458.34     94.58 o 
  -2  10   3     8057.70     8110.56     96.92 o 
  -1  10   3    11986.81    11854.17    138.00 o 
   0  10   3    10435.99    10673.52    124.97 o 
   1  10   3     1871.64     1717.10     27.32 o 
   2  10   3     2961.59     2868.47     38.95 o 
   3  10   3     4931.63     5046.30     63.14 o 
   4  10   3     7988.57     8044.62    106.45 o 
   5  10   3     5473.96     5477.28     68.51 o 
   6  10   3     3979.52     4120.47     60.03 o 
   7  10   3     8388.39     8598.32    133.61 o 
   8  10   3     6261.72     6288.15     82.46 o 
   9  10   3     8368.69     8359.35    113.18 o 
  10  10   3     5777.97     5862.45     83.34 o 
 -10  11   3     7826.94     7727.77    106.94 o 
  -9  11   3     1088.70     1039.85     24.31 o 
  -8  11   3      968.47      920.87     24.50 o 
  -7  11   3    13700.30    13732.39    178.62 o 
  -6  11   3     7998.58     7921.67    118.67 o 
  -5  11   3    17852.40    18074.16    230.69 o 
  -4  11   3     2265.37     2287.07     37.66 o 
  -3  11   3     1720.10     1621.30     31.17 o 
  -2  11   3     4325.98     4116.27     59.36 o 
  -1  11   3     7836.87     7897.21    102.51 o 
   0  11   3    11554.72    11548.83    141.86 o 
   1  11   3     5246.34     5251.24     72.56 o 
   2  11   3    10032.32     9780.97    115.81 o 
   3  11   3    10512.83    10548.21    124.37 o 
   4  11   3     4527.08     4578.54     58.79 o 
   5  11   3     4225.64     4165.93     64.10 o 
   6  11   3     6354.64     6314.03     87.25 o 
   7  11   3     3271.66     3261.99     55.56 o 
   8  11   3     4118.73     4146.26     61.63 o 
   9  11   3     8194.97     8024.03    116.57 o 
  10  11   3     4188.07     4411.02     70.58 o 
  11  11   3     2202.77     2347.97     55.78 o 
 -11  12   3     7573.16     7682.82    114.39 o 
 -10  12   3      811.46      847.14     22.63 o 
  -9  12   3    12929.11    12863.82    189.17 o 
  -8  12   3     6536.60     6489.99     97.49 o 
  -7  12   3     4590.10     4729.65     74.21 o 
  -6  12   3     1904.83     1911.75     44.14 o 
  -5  12   3     1636.38     1600.04     30.50 o 
  -4  12   3     7881.69     8110.93    109.57 o 
  -3  12   3     8150.70     8046.47    102.67 o 
  -2  12   3     2287.67     2236.16     35.11 o 
  -1  12   3     9397.49     9463.94    118.54 o 
   0  12   3     3522.31     3547.31     50.02 o 
   1  12   3     1657.67     1647.24     29.03 o 
   2  12   3    20185.34    20293.70    243.65 o 
   3  12   3     6166.26     6191.30     80.79 o 
   4  12   3     8189.78     7729.22    141.19 o 
   5  12   3     4134.49     4016.82     94.53 o 
   6  12   3     6498.54     6450.20     89.72 o 
   7  12   3     6222.08     6086.38     80.89 o 
   8  12   3     5203.06     5163.30     74.63 o 
   9  12   3     4424.67     4355.22     69.66 o 
  10  12   3     3448.79     3467.57     58.78 o 
  11  12   3     5226.04     5434.36     85.15 o 
  12  12   3     3480.51     3397.95     79.67 o 
 -12  13   3     5278.41     5271.23     84.37 o 
 -11  13   3     1616.56     1628.51     38.67 o 
 -10  13   3      835.67      918.69     26.17 o 
  -9  13   3     6758.19     6744.34     95.97 o 
  -8  13   3     4278.29     4285.37     78.27 o 
  -7  13   3     2278.77     2291.19     40.73 o 
  -6  13   3     3742.45     3731.88     57.93 o 
  -5  13   3     2684.26     2621.97     44.47 o 
  -4  13   3     7021.64     6851.20     95.06 o 
  -3  13   3     4895.65     4987.47     77.01 o 
  -2  13   3     6687.88     6787.92     88.50 o 
  -1  13   3      892.53      874.20     19.45 o 
   0  13   3    11906.57    12056.80    149.10 o 
   1  13   3    15614.24    15775.39    214.43 o 
   2  13   3     3236.61     3233.15     44.74 o 
   3  13   3     2604.22     2592.56     39.94 o 
   4  13   3     4747.00     4728.55     68.39 o 
   5  13   3     1535.78     1602.11     32.35 o 
   6  13   3     4881.81     4674.99     72.23 o 
   7  13   3     5925.61     6178.52     87.11 o 
   8  13   3     6905.05     6834.78     95.73 o 
   9  13   3     4365.19     4193.39     69.19 o 
  10  13   3     7135.05     7311.04    109.06 o 
  11  13   3     2944.04     2978.75     53.44 o 
  12  13   3     3737.37     3848.84     65.86 o 
  13  13   3     3943.72     3927.64     72.08 o 
 -13  14   3     1873.84     1901.56     44.39 o 
 -12  14   3     1967.88     1957.01     58.44 o 
 -11  14   3     5029.31     5044.39     81.65 o 
 -10  14   3     6078.07     5933.27     87.25 o 
  -9  14   3     6263.06     5950.85     99.32 o 
  -8  14   3     3522.71     3495.57     56.64 o 
  -7  14   3     4174.45     4198.32     64.85 o 
  -6  14   3     2082.42     2060.35     38.14 o 
  -5  14   3     7226.86     7275.90    101.65 o 
  -4  14   3     3363.79     3423.40     54.06 o 
  -3  14   3     5681.16     5589.13     80.18 o 
  -2  14   3     4002.76     4106.97     61.82 o 
  -1  14   3     1807.21     1747.61     32.47 o 
   0  14   3     6388.04     6397.25     84.44 o 
   1  14   3     8848.48     8816.06    128.62 o 
   2  14   3     3169.32     3145.62     49.56 o 
   3  14   3     2407.12     2502.36     41.88 o 
   4  14   3     5281.73     5220.04     75.33 o 
   5  14   3     2283.03     2204.26     36.26 o 
   6  14   3     1874.74     1897.75     36.86 o 
   7  14   3     7559.98     7420.43    116.91 o 
   8  14   3     6364.59     6168.64     88.19 o 
   9  14   3     7424.65     7191.56    107.62 o 
  10  14   3     5437.40     5426.95     85.44 o 
  11  14   3     4053.61     4140.21     69.31 o 
  12  14   3     2418.91     2404.88     47.31 o 
  13  14   3     2885.74     2861.96     53.89 o 
  14  14   3     2004.04     2086.59     47.30 o 
 -14  15   3     2048.14     2098.19     53.14 o 
 -13  15   3     3533.37     3585.51     69.07 o 
 -12  15   3     4153.76     4136.04     76.43 o 
 -11  15   3     4179.12     3825.87     71.55 o 
 -10  15   3     2320.41     2393.58     50.37 o 
  -9  15   3     1046.16     1086.62     29.82 o 
  -8  15   3     3352.29     3346.06     59.21 o 
  -7  15   3     3544.76     3521.90     61.26 o 
  -6  15   3     1898.24     1813.26     38.38 o 
  -5  15   3     3102.54     3181.51     55.78 o 
  -4  15   3     5947.11     5856.11     90.22 o 
  -3  15   3     2703.79     2773.14     49.84 o 
  -2  15   3     7299.65     7379.79    102.66 o 
  -1  15   3     4689.76     4659.70     69.07 o 
   0  15   3     5738.46     5784.53     90.61 o 
   1  15   3     3202.99     3319.00     52.42 o 
   2  15   3     5856.66     5694.94     81.45 o 
   3  15   3     1409.78     1476.16     28.04 o 
   4  15   3    10260.83    10077.13    134.78 o 
   5  15   3     5694.24     5539.92     75.74 o 
   6  15   3     5655.45     5622.82     81.17 o 
   7  15   3     2000.62     1968.65     38.97 o 
   8  15   3     1520.37     1548.96     33.87 o 
   9  15   3     3953.29     4010.55     71.44 o 
  10  15   3     3496.81     3537.63     61.46 o 
  11  15   3     1424.87     1494.75     35.10 o 
  12  15   3     1165.24     1196.15     31.48 o 
  13  15   3     2334.82     2441.36     49.00 o 
  14  15   3     1248.54     1268.74     36.02 o 
 -13  16   3     2458.85     2534.82     55.63 o 
 -12  16   3     2914.23     2882.30     61.48 o 
 -11  16   3     4113.35     3894.10     73.40 o 
 -10  16   3     3370.30     3449.39     62.51 o 
  -9  16   3     1436.65     1468.67     42.79 o 
  -8  16   3     4208.00     4124.40     77.33 o 
  -7  16   3     2086.18     2085.84     46.81 o 
  -6  16   3     4730.27     4676.37     77.03 o 
  -5  16   3     5784.30     5825.67     91.29 o 
  -4  16   3     3358.15     3374.19     58.94 o 
  -3  16   3     5839.83     5862.83     90.93 o 
  -2  16   3     5233.01     5147.15     97.51 o 
  -1  16   3     7096.12     7024.49    105.32 o 
   0  16   3     3369.25     3320.83     56.90 o 
   1  16   3     7860.85     7793.75    131.87 o 
   2  16   3     1631.99     1756.20     42.60 o 
   3  16   3     2679.35     2650.25     47.57 o 
   4  16   3     2742.63     2760.25     49.20 o 
   5  16   3     1156.87     1288.06     32.16 o 
   6  16   3     4943.57     4639.37     79.29 o 
   7  16   3     2391.99     2357.79     47.91 o 
   8  16   3     1913.23     1958.53     46.37 o 
   9  16   3     4807.27     4784.41     83.04 o 
  10  16   3     1642.70     1587.01     38.77 o 
  11  16   3     4984.96     4918.53     86.16 o 
  12  16   3     2676.41     2727.10     56.55 o 
  13  16   3     3268.52     3406.76     66.69 o 
 -12  17   3     2553.42     2585.46     56.35 o 
 -11  17   3      748.95      699.64     27.06 o 
 -10  17   3     2617.94     2523.69     51.20 o 
  -9  17   3     3435.31     3392.41     62.29 o 
  -8  17   3     3133.97     2984.18     56.64 o 
  -7  17   3     4727.97     4617.93     82.62 o 
  -6  17   3     3008.71     2986.50     55.59 o 
  -5  17   3     2807.24     2715.72     51.71 o 
  -4  17   3     5046.25     5061.90     81.94 o 
  -3  17   3     2835.64     2965.09     54.30 o 
  -2  17   3     5647.53     5658.57     88.88 o 
  -1  17   3     3881.30     4018.14     69.66 o 
   0  17   3     5120.17     5079.39     80.78 o 
   1  17   3     3650.09     3592.25     65.40 o 
   2  17   3     5260.85     5375.58     90.45 o 
   3  17   3     3250.46     3305.60     61.49 o 
   4  17   3     3109.66     3070.85     58.12 o 
   5  17   3     1382.52     1517.76     36.24 o 
   6  17   3     1615.19     1603.51     37.70 o 
   7  17   3     9860.56    10013.37    155.01 o 
   8  17   3     7586.42     7411.21    129.02 o 
   9  17   3      115.84      125.08     14.42 o 
  10  17   3      411.88      429.91     20.70 o 
  11  17   3     1537.28     1561.86     39.63 o 
  12  17   3      622.31      633.37     25.25 o 
 -10  18   3     1141.74     1166.72     33.36 o 
  -9  18   3     3185.46     3299.16     62.16 o 
  -8  18   3     4285.41     4224.87     73.99 o 
  -7  18   3     3621.54     3458.42     63.26 o 
  -6  18   3     3101.48     3145.60     58.79 o 
  -5  18   3     2679.56     2690.10     58.10 o 
  -4  18   3     2632.58     2640.14     51.45 o 
  -3  18   3     3088.44     3147.00     57.49 o 
  -2  18   3     2384.92     2376.55     46.98 o 
  -1  18   3     4317.40     4343.62     72.59 o 
   0  18   3     4826.29     4728.21     77.24 o 
   1  18   3     2573.13     2527.42     51.30 o 
   2  18   3     5655.79     5481.68     92.82 o 
   3  18   3     2538.55     2513.41     62.04 o 
   4  18   3     1490.09     1474.23     39.68 o 
   5  18   3     4142.84     4135.53     80.31 o 
   6  18   3     3556.57     3554.02     71.96 o 
   7  18   3     2262.12     2412.27     50.64 o 
   8  18   3     1870.66     1785.55     45.40 o 
   9  18   3     3535.84     3379.75     70.18 o 
  10  18   3     2530.26     2632.20     59.93 o 
  -9  19   3      584.15      533.37     23.48 o 
  -8  19   3     1429.95     1557.62     39.32 o 
  -7  19   3     2407.85     2397.03     50.35 o 
  -6  19   3     2789.84     2806.33     55.56 o 
  -5  19   3     3114.04     3154.91     59.83 o 
  -4  19   3     3264.80     3244.61     60.52 o 
  -3  19   3     2355.54     2422.82     49.13 o 
  -2  19   3     1062.97     1094.03     30.25 o 
  -1  19   3     4316.94     4414.67     88.76 o 
   0  19   3     3112.31     3104.61     62.36 o 
   1  19   3     1788.62     1792.54     42.32 o 
   2  19   3     5059.16     5080.49     88.54 o 
   3  19   3     2078.24     2072.22     50.07 o 
   4  19   3     1978.74     2052.61     54.89 o 
   5  19   3     2961.02     3018.03     64.91 o 
   6  19   3     2174.99     2273.01     53.45 o 
   7  19   3     1804.98     1802.15     46.78 o 
   8  19   3     2160.65     2278.84     59.62 o 
   9  19   3     4630.11     4761.83     92.24 o 
  -6  20   3     2667.19     2702.00     55.44 o 
  -5  20   3     2467.11     2515.97     52.16 o 
  -4  20   3      640.89      699.52     25.68 o 
  -3  20   3     2581.92     2555.97     51.94 o 
  -2  20   3     2947.61     2897.06     56.17 o 
  -1  20   3     1419.36     1370.17     34.92 o 
   0  20   3     4511.74     4482.70     81.73 o 
   1  20   3     1906.26     1864.39     44.42 o 
   2  20   3     1889.57     1945.27     45.52 o 
   3  20   3     2973.88     3042.35     80.70 o 
   4  20   3     2429.52     2418.24     71.67 o 
   5  20   3     3207.50     3373.17     71.73 o 
   6  20   3     1705.03     1650.61     45.20 o 
  -1  21   3     2136.28     2256.56     48.29 o 
   0  21   3     1008.49      927.42     31.63 o 
   1  21   3     1597.14     1669.67     59.75 o 
   0   0   4    47370.23    48279.18   1272.30 o 
   0   1   4        0.16        0.00      4.06 o 
   1   1   4     2764.51     3070.27     41.23 o 
  -1   2   4      336.30      322.15      8.67 o 
   0   2   4    49432.73    48991.40    648.65 o 
   1   2   4       21.87        4.30      9.69 o 
   2   2   4    32751.11    33102.30    603.41 o 
  -2   3   4       69.55       84.77      4.91 o 
  -1   3   4       19.83       51.71      9.09 o 
   0   3   4     2339.02     2611.32     33.93 o 
   1   3   4      525.64      594.46     11.47 o 
   2   3   4      182.32      196.00      5.74 o 
   3   3   4      448.72      464.30      9.56 o 
  -3   4   4     1600.42     1875.41     26.01 o 
  -2   4   4    26450.96    25905.06    326.23 o 
  -1   4   4      817.25      878.64     15.20 o 
   0   4   4    30939.23    31273.43    334.89 o 
   1   4   4     2046.92     2072.80     26.72 o 
   2   4   4    33261.48    32446.38    432.47 o 
   3   4   4     6492.53     7104.45     83.72 o 
   4   4   4    34978.64    34382.16    476.83 o 
  -4   5   4     2142.18     2365.85     30.97 o 
  -3   5   4     1636.80     1709.29     23.86 o 
  -2   5   4     4875.55     5203.73     60.59 o 
  -1   5   4      235.81      264.51      7.88 o 
   0   5   4      387.80      409.18      9.20 o 
   1   5   4       30.95       42.82      6.31 o 
   2   5   4     5727.04     6290.72     71.90 o 
   3   5   4     1031.01      963.12     16.20 o 
   4   5   4      134.91      158.34      9.73 o 
   5   5   4     5558.74     5688.81     69.67 o 
  -5   6   4      121.67      138.65      6.53 o 
  -4   6   4    26357.62    25982.62    300.76 o 
  -3   6   4     5361.47     5505.03     64.42 o 
  -2   6   4    64269.67    63767.45    707.72 o 
  -1   6   4     1423.34     1476.88     22.07 o 
   0   6   4    42759.70    41534.09    462.70 o 
   1   6   4      236.19      187.50      7.04 o 
   2   6   4    30651.51    29740.95    319.64 o 
   3   6   4      529.43      559.41     11.57 o 
   4   6   4    26980.05    26686.98    287.85 o 
   5   6   4        2.37        3.50      4.28 o 
   6   6   4    18050.20    17742.12    202.66 o 
  -6   7   4       14.34       33.28      5.16 o 
  -5   7   4      711.59      720.92     14.91 o 
  -4   7   4      102.96      113.20      6.28 o 
  -3   7   4     1039.76     1085.32     17.92 o 
  -2   7   4      488.18      513.47     11.73 o 
  -1   7   4      450.59      515.14     11.46 o 
   0   7   4       14.44       11.33      4.32 o 
   1   7   4     1072.27     1119.29     20.15 o 
   2   7   4      173.63      174.57     10.41 o 
   3   7   4     1154.41     1186.69     19.36 o 
   4   7   4      523.89      588.21     13.09 o 
   5   7   4     1180.01     1387.04     30.43 o 
   6   7   4      357.89      395.62     11.16 o 
   7   7   4      102.19      104.62      6.75 o 
  -7   8   4      136.98      162.02      9.83 o 
  -6   8   4    21695.54    21896.56    262.02 o 
  -5   8   4       64.35       89.84      6.84 o 
  -4   8   4    18991.08    19446.34    293.70 o 
  -3   8   4       22.71        6.81      5.43 o 
  -2   8   4    23966.84    23370.39    278.12 o 
  -1   8   4      259.09      284.59      9.10 o 
   0   8   4    29374.14    29542.80    332.83 o 
   1   8   4      339.23      327.14     10.99 o 
   2   8   4    21959.89    21322.17    252.44 o 
   3   8   4      520.24      611.62     12.90 o 
   4   8   4    29379.23    29584.80    333.48 o 
   5   8   4      340.69      321.01      9.90 o 
   6   8   4    32784.20    33251.29    358.39 o 
   7   8   4       14.54       38.56      6.09 o 
   8   8   4    25510.38    25368.92    302.66 o 
  -8   9   4       41.97       42.00      7.37 o 
  -7   9   4       25.67       29.04      7.06 o 
  -6   9   4        0.10        5.85      6.21 o 
  -5   9   4      242.35      259.25     13.30 o 
  -4   9   4        8.23        9.10      5.44 o 
  -3   9   4      640.11      722.07     15.64 o 
  -2   9   4      273.97      303.70      9.80 o 
  -1   9   4       79.90       95.83      7.04 o 
   0   9   4       27.95       44.70      5.20 o 
   1   9   4      275.48      299.80     10.16 o 
   2   9   4        9.55       12.59      4.47 o 
   3   9   4      173.33      198.15     13.16 o 
   4   9   4      103.19      121.17      8.88 o 
   5   9   4      319.21      310.39     10.27 o 
   6   9   4      230.03      250.65      9.65 o 
   7   9   4     1885.38     1951.99     31.92 o 
   8   9   4        7.12       12.06      6.60 o 
   9   9   4       96.67       73.09      8.55 o 
  -9  10   4       21.81       20.67      8.51 o 
  -8  10   4    20582.97    20747.02    250.74 o 
  -7  10   4        3.03       15.23      7.31 o 
  -6  10   4    14741.82    14813.10    192.28 o 
  -5  10   4     1094.27     1081.31     22.05 o 
  -4  10   4    14802.36    15014.20    182.94 o 
  -3  10   4     1026.47     1049.39     21.15 o 
  -2  10   4    14016.29    14378.86    166.77 o 
  -1  10   4       24.51       27.01      5.69 o 
   0  10   4    13473.42    13607.06    157.98 o 
   1  10   4       33.47       48.73      6.34 o 
   2  10   4    15610.80    15861.62    202.38 o 
   3  10   4       88.52       86.21      6.87 o 
   4  10   4    26266.09    26543.17    332.20 o 
   5  10   4       25.66       29.67      6.21 o 
   6  10   4    26066.47    26012.69    309.94 o 
   7  10   4      293.67      334.79     12.25 o 
   8  10   4    32017.22    31721.49    397.69 o 
   9  10   4        6.71       31.00      8.96 o 
  10  10   4    17256.61    17386.05    254.84 o 
 -10  11   4      211.06      203.78     16.41 o 
  -9  11   4       22.24        3.80      8.19 o 
  -8  11   4       10.37       28.11      9.22 o 
  -7  11   4       66.03       51.55      9.41 o 
  -6  11   4      195.47      210.53     11.46 o 
  -5  11   4      444.05      494.59     14.87 o 
  -4  11   4       22.50       21.43      6.85 o 
  -3  11   4     2035.45     2064.55     33.49 o 
  -2  11   4      785.85      820.83     33.35 o 
  -1  11   4      609.33      699.00     18.53 o 
   0  11   4       17.86       34.85      5.58 o 
   1  11   4     1263.37     1308.85     25.62 o 
   2  11   4       51.99       87.96      7.31 o 
   3  11   4     1107.69     1181.92     21.64 o 
   4  11   4      429.67      418.34     12.35 o 
   5  11   4     1064.34     1134.17     21.34 o 
   6  11   4        3.88        0.00      6.36 o 
   7  11   4      242.98      212.21     10.78 o 
   8  11   4      237.58      222.99     12.03 o 
   9  11   4     1849.10     1785.28     36.43 o 
  10  11   4       35.63       45.40     10.93 o 
  11  11   4       14.75        0.00      7.43 o 
 -11  12   4      322.99      329.30     17.85 o 
 -10  12   4    20224.01    19702.68    313.35 o 
  -9  12   4      891.44      872.77     30.05 o 
  -8  12   4    16058.54    15851.33    235.24 o 
  -7  12   4      113.53      110.08     12.39 o 
  -6  12   4    19396.76    19730.17    287.87 o 
  -5  12   4        2.67        0.47      5.88 o 
  -4  12   4    20986.79    20704.20    280.83 o 
  -3  12   4     1390.36     1405.24     28.01 o 
  -2  12   4     8355.50     8346.12    112.78 o 
  -1  12   4     1783.33     1790.12     30.43 o 
   0  12   4    14809.87    14690.90    179.53 o 
   1  12   4       27.18       31.35      7.27 o 
   2  12   4    20621.90    21356.21    244.54 o 
   3  12   4      647.87      597.74     15.61 o 
   4  12   4    23183.70    22927.21    264.78 o 
   5  12   4       23.21       12.97      6.85 o 
   6  12   4    19810.99    19455.93    248.77 o 
   7  12   4      589.85      577.23     17.54 o 
   8  12   4    15057.62    15511.53    213.77 o 
   9  12   4        0.47       10.74      9.95 o 
  10  12   4    21171.95    20717.17    389.51 o 
  11  12   4       75.56       55.46     13.15 o 
  12  12   4    10926.98    11250.54    173.42 o 
 -12  13   4       13.56        0.00     11.27 o 
 -11  13   4       61.80       41.48     12.09 o 
 -10  13   4      333.29      315.50     19.14 o 
  -9  13   4      781.93      743.66     31.38 o 
  -8  13   4       14.52       23.16      9.69 o 
  -7  13   4       14.21        9.71     10.71 o 
  -6  13   4      341.58      320.23     15.38 o 
  -5  13   4       53.03       53.03      9.71 o 
  -4  13   4      207.39      225.52     14.20 o 
  -3  13   4       10.47       18.87      8.00 o 
  -2  13   4      433.12      432.07     15.01 o 
  -1  13   4      618.84      663.32     18.84 o 
   0  13   4       41.92       43.10      7.59 o 
   1  13   4       16.70       18.25      7.36 o 
   2  13   4       90.70      107.54      9.61 o 
   3  13   4      174.33      216.60     11.71 o 
   4  13   4        6.06       14.32      7.08 o 
   5  13   4      252.43      244.92     11.72 o 
   6  13   4       65.82       39.25      7.94 o 
   7  13   4      390.73      372.92     13.89 o 
   8  13   4      111.03       96.09     11.11 o 
   9  13   4       37.90       41.41     11.32 o 
  10  13   4        4.34       14.78      8.46 o 
  11  13   4       75.43       87.65     12.93 o 
  12  13   4        1.43        1.15     11.40 o 
  13  13   4      139.85      103.47     14.65 o 
 -13  14   4        5.75        0.00     11.68 o 
 -12  14   4     8030.17     8565.19    139.27 o 
 -11  14   4       28.98       19.31     12.96 o 
 -10  14   4    13302.60    13212.29    201.01 o 
  -9  14   4       42.54       49.02     11.29 o 
  -8  14   4    10541.45    10778.00    169.70 o 
  -7  14   4       12.27       13.91      9.83 o 
  -6  14   4     9587.92     9692.85    150.38 o 
  -5  14   4      268.46      258.97     15.70 o 
  -4  14   4    20528.47    20259.05    295.30 o 
  -3  14   4     2021.91     1940.37     41.42 o 
  -2  14   4    34565.24    33069.37    657.03 o 
  -1  14   4     1808.77     1791.00     36.23 o 
   0  14   4    20480.55    20278.51    275.42 o 
   1  14   4       72.23       73.07     11.37 o 
   2  14   4    18005.27    18197.71    234.23 o 
   3  14   4       17.48        3.67      9.85 o 
   4  14   4    17156.39    17221.64    210.44 o 
   5  14   4       82.40       76.45      9.19 o 
   6  14   4    11676.86    11746.81    155.67 o 
   7  14   4       18.38        0.00      8.52 o 
   8  14   4    11062.38    10922.39    166.87 o 
   9  14   4        3.43       14.63     10.11 o 
  10  14   4    13586.16    13225.83    315.04 o 
  11  14   4       21.53       27.64     11.79 o 
  12  14   4     8255.98     8304.14    133.79 o 
  13  14   4        2.41       11.43     12.44 o 
  14  14   4     8018.80     8248.69    134.79 o 
 -13  15   4        7.00        0.20     14.28 o 
 -12  15   4       21.54       29.08     14.05 o 
 -11  15   4       98.81      101.00     17.25 o 
 -10  15   4       14.97        7.87     12.26 o 
  -9  15   4      287.39      281.38     17.61 o 
  -8  15   4      125.28      117.09     13.91 o 
  -7  15   4       68.90       72.37     11.81 o 
  -6  15   4       27.90       31.84     10.59 o 
  -5  15   4       13.24       23.94     10.00 o 
  -4  15   4       95.14      101.99     12.00 o 
  -3  15   4     1010.02     1044.94     27.54 o 
  -2  15   4        9.65       13.08      9.46 o 
  -1  15   4      192.53      220.57     13.60 o 
   0  15   4      100.11      120.64     11.70 o 
   1  15   4      138.99      121.48     10.80 o 
   2  15   4       61.30       58.05      8.52 o 
   3  15   4        8.76        0.00      7.57 o 
   4  15   4      145.73      134.02     11.89 o 
   5  15   4      645.17      645.03     19.48 o 
   6  15   4      198.62      229.46     16.20 o 
   7  15   4       18.29       19.92      8.18 o 
   8  15   4      288.00      279.45     16.50 o 
   9  15   4       38.61       24.50      8.81 o 
  10  15   4      117.71      109.34     17.79 o 
  11  15   4       41.06       53.07     13.41 o 
  12  15   4      229.95      305.53     19.09 o 
  13  15   4       42.23       45.72     14.45 o 
 -12  16   4     6684.63     6835.43    137.66 o 
 -11  16   4      108.93       85.72     16.50 o 
 -10  16   4     6946.44     7004.95    126.71 o 
  -9  16   4      244.24      220.41     17.33 o 
  -8  16   4     9403.39     9543.63    166.06 o 
  -7  16   4        0.94        0.00     12.45 o 
  -6  16   4    13923.77    13632.56    207.26 o 
  -5  16   4        5.60        5.37     11.41 o 
  -4  16   4    15935.80    15983.47    238.69 o 
  -3  16   4       50.06       44.51     11.78 o 
  -2  16   4    22155.89    21886.23    319.15 o 
  -1  16   4       11.78        5.53     10.18 o 
   0  16   4    12483.81    12453.11    176.10 o 
   1  16   4        8.26        0.00     11.84 o 
   2  16   4    12702.29    12748.77    179.69 o 
   3  16   4        2.63        0.00      9.78 o 
   4  16   4    10680.49    10960.66    156.50 o 
   5  16   4      184.80      223.60     15.75 o 
   6  16   4    17379.03    17403.11    277.03 o 
   7  16   4       85.71       64.18     15.88 o 
   8  16   4     9507.56     9411.80    175.49 o 
   9  16   4       16.22       13.89     13.42 o 
  10  16   4     9992.05    10143.15    172.89 o 
  11  16   4       85.03       55.69     15.67 o 
  12  16   4    10024.73    10163.15    174.91 o 
 -10  17   4      461.34      465.14     25.24 o 
  -9  17   4      498.13      448.48     22.37 o 
  -8  17   4       12.40       22.11     12.37 o 
  -7  17   4        7.11        0.00     11.89 o 
  -6  17   4        3.98        9.74     11.41 o 
  -5  17   4      137.40      146.76     15.73 o 
  -4  17   4        5.60       11.07     11.20 o 
  -3  17   4      109.00      108.87     13.96 o 
  -2  17   4       90.70       85.81     13.16 o 
  -1  17   4       19.93       21.49     11.32 o 
   0  17   4      147.72      140.96     14.08 o 
   1  17   4      215.51      226.21     16.82 o 
   2  17   4       46.95       24.83     12.11 o 
   3  17   4       58.34       53.19     12.99 o 
   4  17   4        2.18        1.97     10.52 o 
   5  17   4      129.98      114.49     14.93 o 
   6  17   4        5.37       13.84     14.04 o 
   7  17   4       17.27        3.65     15.53 o 
   8  17   4      153.93      108.76     19.71 o 
   9  17   4       45.46       28.65     18.43 o 
  10  17   4       36.08       24.41     16.05 o 
  -9  18   4      139.11      172.79     17.62 o 
  -8  18   4     7354.09     7467.55    125.29 o 
  -7  18   4      145.56      138.96     16.70 o 
  -6  18   4    10298.24    10341.17    164.21 o 
  -5  18   4       29.02       22.95     13.38 o 
  -4  18   4    10670.04    10783.86    169.31 o 
  -3  18   4       10.83        8.50     12.22 o 
  -2  18   4    15201.20    15184.16    229.39 o 
  -1  18   4        0.80        0.00     11.83 o 
   0  18   4    10104.11    10098.67    158.34 o 
   1  18   4       39.32       40.07     13.32 o 
   2  18   4     9076.75     9110.16    216.46 o 
   3  18   4       52.25       56.58     14.40 o 
   4  18   4     7976.49     8071.48    172.44 o 
   5  18   4      317.30      288.44     34.28 o 
   6  18   4     7801.30     8100.00    154.85 o 
   7  18   4       93.58       46.51     24.97 o 
   8  18   4     6767.24     6552.34    165.00 o 
   9  18   4       90.98       43.17     18.99 o 
  -6  19   4        0.76        8.16     13.40 o 
  -5  19   4      143.09      152.53     19.36 o 
  -4  19   4       14.74       19.05     12.99 o 
  -3  19   4      117.18      114.47     15.51 o 
  -2  19   4       39.05       32.52     13.68 o 
  -1  19   4      173.82      187.73     16.90 o 
   0  19   4       13.22       15.28     12.51 o 
   1  19   4       24.06       34.09     13.69 o 
   2  19   4        0.54        0.00     12.03 o 
   3  19   4       34.62       41.03     15.45 o 
   4  19   4       32.19       30.64     16.82 o 
   5  19   4      401.78      361.99     27.51 o 
   6  19   4       50.46       55.58     19.22 o 
  -2  20   4     6918.57     6856.18    116.55 o 
  -1  20   4       59.31       56.22     14.52 o 
   0  20   4     8787.53     8732.64    153.25 o 
   1  20   4        4.46        0.00     20.10 o 
   2  20   4     6916.20     7014.90    127.34 o 
   0   0   5     4340.52     4601.14    138.16 o 
   0   1   5    10109.69     9475.52    132.63 o 
   1   1   5     5382.36     5505.83     80.86 o 
  -1   2   5     8453.93     8500.28    119.97 o 
   0   2   5     3547.11     3541.41     55.23 o 
   1   2   5     6179.83     6059.04     88.01 o 
   2   2   5     4160.74     4188.34     59.55 o 
  -2   3   5     4493.07     4306.00     61.18 o 
  -1   3   5     3100.39     3006.09     45.17 o 
   0   3   5     4902.02     4731.86     66.21 o 
   1   3   5     4942.37     4999.00     69.37 o 
   2   3   5     3269.34     3099.95     43.46 o 
   3   3   5    18900.23    18899.13    226.67 o 
  -3   4   5     4083.51     4071.90     55.14 o 
  -2   4   5     7193.12     7099.08     95.90 o 
  -1   4   5     4220.24     4079.81     58.72 o 
   0   4   5     7759.30     7689.52    102.65 o 
   1   4   5     7954.35     7888.13     99.12 o 
   2   4   5    12855.56    12745.88    155.45 o 
   3   4   5    11899.83    11809.74    144.67 o 
   4   4   5    13545.02    13420.72    178.98 o 
  -4   5   5     9829.55     9767.40    121.81 o 
  -3   5   5     4677.71     4610.12     88.97 o 
  -2   5   5    10951.28    10743.38    140.69 o 
  -1   5   5    12339.15    12999.24    167.98 o 
   0   5   5     5347.43     5379.83     70.20 o 
   1   5   5    10578.93    10706.42    131.98 o 
   2   5   5     3968.38     3978.99     57.49 o 
   3   5   5    14840.14    15276.96    250.60 o 
   4   5   5     1343.04     1350.93     29.49 o 
   5   5   5     2442.96     2334.71     35.63 o 
  -5   6   5     5892.22     5816.55     76.53 o 
  -4   6   5     4260.90     4145.78     56.91 o 
  -3   6   5     5668.54     5502.55     72.43 o 
  -2   6   5     7961.00     8317.44    111.28 o 
  -1   6   5     6501.17     6458.97    105.70 o 
   0   6   5     5890.98     5791.75     75.20 o 
   1   6   5    10003.21     9818.72    121.98 o 
   2   6   5     5993.04     5984.52     82.34 o 
   3   6   5    10818.55    10537.29    130.63 o 
   4   6   5     1706.54     1704.33     28.30 o 
   5   6   5     6622.87     6677.13     86.45 o 
   6   6   5     4657.57     4578.94     62.46 o 
  -6   7   5     5776.17     5809.10     81.86 o 
  -5   7   5     1597.06     1675.21     30.65 o 
  -4   7   5     6161.58     6197.35     86.12 o 
  -3   7   5     6011.40     5992.78     83.21 o 
  -2   7   5     6610.71     6522.91     84.48 o 
  -1   7   5     5300.58     5236.12     69.29 o 
   0   7   5     5180.64     5084.23     70.62 o 
   1   7   5     6743.79     6722.42     86.42 o 
   2   7   5     4309.93     4142.96     60.08 o 
   3   7   5     4109.92     4076.25     58.96 o 
   4   7   5     6767.29     6909.14     89.21 o 
   5   7   5     5065.25     4919.88     66.30 o 
   6   7   5     2393.02     2441.28     37.69 o 
   7   7   5     4505.73     4564.51     68.27 o 
  -7   8   5     2345.09     2339.01     42.54 o 
  -6   8   5     9115.39     9114.36    132.13 o 
  -5   8   5     4829.53     4695.74     68.35 o 
  -4   8   5     2436.91     2432.33     40.29 o 
  -3   8   5     8637.55     8449.60    136.98 o 
  -2   8   5    10274.81    10434.85    137.98 o 
  -1   8   5     4994.02     4972.39     70.79 o 
   0   8   5     3179.74     3222.52     49.22 o 
   1   8   5     6117.05     6063.82     88.78 o 
   2   8   5     4052.60     4058.04     63.77 o 
   3   8   5    11679.65    11563.38    160.45 o 
   4   8   5      382.34      405.36     14.26 o 
   5   8   5     2742.55     2589.17     41.97 o 
   6   8   5     2657.73     2606.58     42.49 o 
   7   8   5     3279.14     3203.08     53.60 o 
   8   8   5     4928.75     5006.67     86.10 o 
  -8   9   5     3999.98     4086.92     66.35 o 
  -7   9   5     5780.86     5938.89     96.54 o 
  -6   9   5     5119.01     5105.38     84.51 o 
  -5   9   5     7461.33     7662.20    111.89 o 
  -4   9   5     5515.82     5634.62     79.62 o 
  -3   9   5      345.24      345.33     13.27 o 
  -2   9   5     2086.28     2086.43     39.26 o 
  -1   9   5     7128.63     7184.38     98.41 o 
   0   9   5     6083.39     5972.85     83.50 o 
   1   9   5     7360.70     7374.12    100.57 o 
   2   9   5     3889.90     3837.40     60.38 o 
   3   9   5     8684.47     8488.38    114.40 o 
   4   9   5     2362.79     2331.76     39.12 o 
   5   9   5     3037.89     3103.72     48.88 o 
   6   9   5     4406.81     4447.09     69.72 o 
   7   9   5     4891.47     4997.42     90.42 o 
   8   9   5     3417.96     3488.78     66.50 o 
   9   9   5     6991.07     6706.21    108.51 o 
  -9  10   5     8994.88     8921.88    151.45 o 
  -8  10   5     3217.58     3289.99     56.74 o 
  -7  10   5     3979.76     3980.96     65.37 o 
  -6  10   5     7154.68     6963.04    103.82 o 
  -5  10   5     5819.66     5819.99     94.51 o 
  -4  10   5    10384.90    10261.66    145.05 o 
  -3  10   5     4468.80     4486.64     70.55 o 
  -2  10   5     2301.85     2297.69     39.11 o 
  -1  10   5      920.50      885.60     23.55 o 
   0  10   5     1925.06     1968.10     34.76 o 
   1  10   5     4252.66     4268.54     63.13 o 
   2  10   5     5296.09     5378.83     76.67 o 
   3  10   5     4272.88     4249.13     66.63 o 
   4  10   5     2884.63     2968.44     47.62 o 
   5  10   5     4883.88     4724.35     71.51 o 
   6  10   5     4307.42     4351.27     73.97 o 
   7  10   5     5976.48     5901.37    104.57 o 
   8  10   5     5067.02     5072.82     85.77 o 
   9  10   5     3255.64     3373.66     62.47 o 
  10  10   5     2909.51     2982.12     62.84 o 
 -10  11   5     2252.18     2277.84     52.73 o 
  -9  11   5     3272.78     3201.95     65.97 o 
  -8  11   5     2002.78     1980.05     42.89 o 
  -7  11   5     6474.04     6529.23     99.29 o 
  -6  11   5     1485.90     1440.86     32.21 o 
  -5  11   5     9494.55     9592.69    129.54 o 
  -4  11   5     1767.69     1724.73     32.64 o 
  -3  11   5     6916.60     7150.27    113.44 o 
  -2  11   5     9715.83     9696.97    185.88 o 
  -1  11   5      524.78      530.71     22.21 o 
   0  11   5     2026.19     2047.16     41.57 o 
   1  11   5     9748.26     9874.80    141.08 o 
   2  11   5     6162.04     6292.28    101.03 o 
   3  11   5     5833.48     5647.86     96.18 o 
   4  11   5     6786.05     6681.90     98.79 o 
   5  11   5     5800.65     5797.77    110.86 o 
   6  11   5     1698.82     1637.21     43.11 o 
   7  11   5     3819.98     3770.24     69.54 o 
   8  11   5     6165.15     6036.17     99.75 o 
   9  11   5     3706.47     3719.24     73.67 o 
  10  11   5     4042.05     4115.40     80.48 o 
  11  11   5     2741.32     2642.97     58.92 o 
 -11  12   5     2932.96     2903.74     63.56 o 
 -10  12   5     1423.83     1514.56     41.70 o 
  -9  12   5     2182.37     2271.33     53.03 o 
  -8  12   5     1833.51     1883.29     50.13 o 
  -7  12   5     3603.91     3504.36     65.02 o 
  -6  12   5     4626.04     4679.02     88.50 o 
  -5  12   5    10436.06    10491.06    141.14 o 
  -4  12   5     1945.97     2012.81     39.01 o 
  -3  12   5     1848.46     1881.79     40.15 o 
  -2  12   5      285.88      324.06     14.90 o 
  -1  12   5     5066.85     5134.92     79.70 o 
   0  12   5     8886.18     8992.93    132.28 o 
   1  12   5     3653.63     3625.68     78.29 o 
   2  12   5     5566.96     5542.35     84.64 o 
   3  12   5     1277.58     1205.64     28.48 o 
   4  12   5    10749.81    10761.11    153.19 o 
   5  12   5     2892.90     2804.25     71.91 o 
   6  12   5     2780.96     2867.07     51.18 o 
   7  12   5     4480.08     4430.05     77.26 o 
   8  12   5     4043.61     4094.09     73.04 o 
   9  12   5     3603.67     3582.07     72.18 o 
  10  12   5     3018.08     3075.10     65.18 o 
  11  12   5     4366.79     4371.50     85.68 o 
  12  12   5     1080.57     1084.46     35.81 o 
 -12  13   5     1070.06     1120.59     38.98 o 
 -11  13   5     3766.41     3807.44     78.41 o 
 -10  13   5     2069.02     2069.55     51.13 o 
  -9  13   5     1471.65     1508.51     42.82 o 
  -8  13   5     2668.69     2738.24     55.48 o 
  -7  13   5     8888.40     8929.50    141.35 o 
  -6  13   5      675.63      667.54     23.99 o 
  -5  13   5     2278.65     2317.97     47.14 o 
  -4  13   5     4640.54     4670.98     80.91 o 
  -3  13   5      763.79      819.25     24.16 o 
  -2  13   5     3773.57     3921.32     64.89 o 
  -1  13   5     4105.39     4090.40     67.00 o 
   0  13   5     4685.56     4705.82     74.82 o 
   1  13   5     6501.23     6463.98     97.25 o 
   2  13   5     7223.62     7267.16    124.69 o 
   3  13   5     4272.09     4342.20     79.28 o 
   4  13   5     4067.46     4153.58     67.71 o 
   5  13   5     3805.77     3821.29     73.46 o 
   6  13   5     3454.01     3550.78     60.35 o 
   7  13   5     2039.49     2161.92     45.93 o 
   8  13   5     1993.51     2003.58     48.09 o 
   9  13   5     3233.59     3188.79     66.74 o 
  10  13   5     1506.85     1392.03     39.83 o 
  11  13   5     2113.15     2226.02     53.41 o 
  12  13   5     2042.64     2026.92     51.30 o 
  13  13   5     2211.98     2313.38     56.73 o 
 -12  14   5     2293.20     2326.23     56.76 o 
 -11  14   5     2199.24     2371.85     57.01 o 
 -10  14   5     1660.55     1724.15     46.51 o 
  -9  14   5     2206.22     2298.11     54.72 o 
  -8  14   5     3682.38     3625.14     68.84 o 
  -7  14   5     6800.28     6700.89    111.23 o 
  -6  14   5      746.42      709.31     24.88 o 
  -5  14   5     1221.32     1198.13     33.14 o 
  -4  14   5     2904.83     2976.60     57.96 o 
  -3  14   5     4828.49     4808.54     83.33 o 
  -2  14   5     2896.16     3019.84     53.89 o 
  -1  14   5     4992.67     5161.31     87.80 o 
   0  14   5     3469.21     3501.02     68.24 o 
   1  14   5     1447.51     1502.00     35.93 o 
   2  14   5     2373.99     2433.98     45.44 o 
   3  14   5     3135.85     3086.86     57.90 o 
   4  14   5     2893.28     2825.35     55.32 o 
   5  14   5     1913.18     1928.14     39.21 o 
   6  14   5     5817.38     5730.55     95.23 o 
   7  14   5     1686.88     1776.35     56.47 o 
   8  14   5     3025.70     2996.67     63.93 o 
   9  14   5     3980.54     3930.23     78.61 o 
  10  14   5     2119.44     2149.30     52.08 o 
  11  14   5     2850.00     2939.52     65.13 o 
  12  14   5     2310.64     2450.24     58.51 o 
 -11  15   5      830.75      846.63     33.03 o 
 -10  15   5     2611.78     2620.64     61.30 o 
  -9  15   5     2462.56     2491.24     58.90 o 
  -8  15   5     1204.13     1344.25     37.07 o 
  -7  15   5     1493.95     1572.39     43.03 o 
  -6  15   5     3270.81     3317.46     70.80 o 
  -5  15   5     3567.68     3528.79     73.54 o 
  -4  15   5     3088.07     3026.47     65.61 o 
  -3  15   5     5997.45     5975.34    117.87 o 
  -2  15   5     2306.67     2291.67     60.38 o 
  -1  15   5     3963.62     3888.69     77.08 o 
   0  15   5     5872.96     5819.62     90.81 o 
   1  15   5     2143.96     2100.41     41.94 o 
   2  15   5     3918.35     3848.39     64.91 o 
   3  15   5     1262.60     1301.84     33.62 o 
   4  15   5     2459.77     2520.92     55.60 o 
   5  15   5     1563.30     1586.87     37.95 o 
   6  15   5     2767.79     2853.41     61.03 o 
   7  15   5     4109.89     4061.09     87.06 o 
   8  15   5     2410.05     2407.48     55.45 o 
   9  15   5     2580.67     2672.83     67.57 o 
  10  15   5     1025.80     1057.07     35.55 o 
  11  15   5     1665.75     1778.87     47.75 o 
 -10  16   5     1204.40     1246.62     44.63 o 
  -9  16   5     3976.60     4086.63     92.57 o 
  -8  16   5     3352.41     3447.99     73.29 o 
  -7  16   5     2399.25     2534.52     60.29 o 
  -6  16   5     2755.24     2753.07     63.10 o 
  -5  16   5     2233.66     2330.98     56.14 o 
  -4  16   5     3400.38     3318.32     75.27 o 
  -3  16   5     2131.08     2126.42     47.58 o 
  -2  16   5     4392.18     4492.58     80.49 o 
  -1  16   5     2490.82     2458.60     51.56 o 
   0  16   5     2158.34     2233.17     48.07 o 
   1  16   5     1548.78     1541.39     39.76 o 
   2  16   5     2785.48     2777.48     55.10 o 
   3  16   5      996.07     1061.27     30.64 o 
   4  16   5     1493.19     1631.03     42.68 o 
   5  16   5     4996.35     5083.03     87.93 o 
   6  16   5      886.02      943.98     36.77 o 
   7  16   5     2385.32     2420.95     61.40 o 
   8  16   5     1904.17     1865.51     52.32 o 
   9  16   5     2222.03     2325.62     69.71 o 
  10  16   5     2469.76     2435.07     58.11 o 
  -8  17   5     2952.72     2967.14    121.47 o 
  -7  17   5     2099.66     2165.78     61.69 o 
  -6  17   5     1876.72     1839.12     82.83 o 
  -5  17   5     3303.50     3269.56     72.07 o 
  -4  17   5     1267.42     1342.52     59.38 o 
  -3  17   5     3692.63     3832.55     78.50 o 
  -2  17   5     3713.97     3669.77     75.80 o 
  -1  17   5     3664.00     3541.82     73.31 o 
   0  17   5     2702.12     2606.67     58.94 o 
   1  17   5     2404.29     2473.00     61.95 o 
   2  17   5     2133.42     2055.81     65.30 o 
   3  17   5     2375.72     2404.00     55.54 o 
   4  17   5     3919.92     3830.99     71.21 o 
   5  17   5     4320.67     4518.89     96.36 o 
   6  17   5     2082.28     2225.22     58.41 o 
   7  17   5     1843.17     1895.32     55.70 o 
   8  17   5     1362.43     1378.66     45.06 o 
  -5  18   5     2186.01     2264.32     56.82 o 
  -4  18   5     1915.12     2035.00     58.93 o 
  -3  18   5     2791.12     2749.01     63.21 o 
  -2  18   5     3774.17     3882.24     81.22 o 
  -1  18   5     1363.21     1279.47     43.03 o 
   0  18   5     2543.13     2563.55     59.55 o 
   1  18   5     1869.04     1911.29     53.85 o 
   2  18   5     1964.64     2021.92     55.33 o 
   3  18   5     2559.41     2517.04     63.85 o 
   4  18   5     1123.19     1196.63     41.19 o 
   5  18   5      920.24      977.26     48.94 o 
   0   0   6       34.51       39.94     18.18 o 
   0   1   6       32.98       35.61      9.23 o 
   1   1   6    18517.68    18157.53    258.20 o 
  -1   2   6      827.41      881.40     22.67 o 
   0   2   6     1118.61     1187.34     35.14 o 
   1   2   6      100.32      113.50     10.19 o 
   2   2   6       40.59       48.73      8.87 o 
  -2   3   6      223.27      214.00     12.24 o 
  -1   3   6    15497.48    15297.22    210.60 o 
   0   3   6      316.99      321.36     13.72 o 
   1   3   6    21709.66    20801.25    282.24 o 
   2   3   6        0.95        0.00      8.29 o 
   3   3   6    15902.50    15974.48    219.73 o 
  -3   4   6      799.39      824.69     21.86 o 
  -2   4   6      688.40      685.67     20.12 o 
  -1   4   6        6.72       21.20      8.50 o 
   0   4   6      436.37      449.58     16.00 o 
   1   4   6       52.40       65.44      9.31 o 
   2   4   6       35.27       53.11      9.15 o 
   3   4   6       16.22       10.43      8.33 o 
   4   4   6       58.71       56.62      9.46 o 
  -4   5   6      161.38      190.81     12.12 o 
  -3   5   6    16941.17    16643.39    228.87 o 
  -2   5   6      113.79      107.09     10.66 o 
  -1   5   6    22793.15    22494.24    304.47 o 
   0   5   6      131.09      157.42     11.44 o 
   1   5   6    22040.07    21956.83    316.68 o 
   2   5   6        4.04       12.28      8.53 o 
   3   5   6    10101.43     9738.39    138.77 o 
   4   5   6      135.94      132.89     11.19 o 
   5   5   6    19887.33    19874.72    289.32 o 
  -5   6   6      105.96      108.42     10.76 o 
  -4   6   6      712.77      688.60     20.79 o 
  -3   6   6       55.84       41.56     10.84 o 
  -2   6   6     3920.10     3938.15     63.39 o 
  -1   6   6      171.55      191.14     12.51 o 
   0   6   6     1033.54     1058.53     25.27 o 
   1   6   6       95.40       93.91     10.24 o 
   2   6   6      261.18      275.04     13.38 o 
   3   6   6       10.59       19.67      8.62 o 
   4   6   6      225.46      250.09     16.85 o 
   5   6   6        8.45       28.88      9.09 o 
   6   6   6      168.00      195.01     16.81 o 
  -6   7   6      282.18      298.40     23.57 o 
  -5   7   6     8068.17     8044.11    126.96 o 
  -4   7   6     2029.57     1977.41     41.60 o 
  -3   7   6    35393.18    35070.08    503.25 o 
  -2   7   6        2.25        9.56      9.98 o 
  -1   7   6    25800.90    25012.08    393.04 o 
   0   7   6       14.53       30.67     11.56 o 
   1   7   6    16813.16    15941.70    440.59 o 
   2   7   6      170.89      209.24     13.91 o 
   3   7   6    15446.36    15484.88    230.23 o 
   4   7   6      544.04      488.76     20.58 o 
   5   7   6    13162.94    12645.97    190.71 o 
   6   7   6       56.15       69.12     11.77 o 
   7   7   6    15034.23    14739.96    238.78 o 
  -7   8   6       18.73        6.10     11.46 o 
  -6   8   6       57.79       57.68     12.69 o 
  -5   8   6     1460.53     1388.22     37.10 o 
  -4   8   6      171.66      155.83     13.50 o 
  -3   8   6      244.98      249.44     15.17 o 
  -2   8   6     3461.76     3373.85     61.35 o 
  -1   8   6      204.62      195.73     16.79 o 
   0   8   6      574.44      551.28     30.19 o 
   1   8   6      835.57      882.56     25.62 o 
   2   8   6       63.32       74.39     11.03 o 
   3   8   6      561.17      570.16     20.84 o 
   4   8   6       10.81       25.56      9.77 o 
   5   8   6       19.10       22.39     10.12 o 
   6   8   6       10.69        9.91     11.13 o 
   7   8   6       26.50       37.43     14.11 o 
   8   8   6       10.52       21.74     13.60 o 
  -8   9   6        3.59        9.82     14.97 o 
  -7   9   6    14436.18    14256.33    232.82 o 
  -6   9   6        8.04        5.39     11.29 o 
  -5   9   6    15984.00    15769.71    254.71 o 
  -4   9   6      621.33      586.68     23.89 o 
  -3   9   6    11310.43    11420.74    174.81 o 
  -2   9   6      196.15      220.65     14.92 o 
  -1   9   6    33894.47    32797.37    614.11 o 
   0   9   6      723.77      748.83     24.09 o 
   1   9   6    14519.18    14056.40    227.44 o 
   2   9   6       85.73       66.18     11.63 o 
   3   9   6    14131.88    13681.17    205.51 o 
   4   9   6       13.67       10.63     10.05 o 
   5   9   6    12357.75    12583.43    191.00 o 
   6   9   6      976.52      949.19     48.98 o 
   7   9   6    15859.10    15794.92    282.02 o 
   8   9   6        0.61        0.00     17.06 o 
   9   9   6     8637.83     9034.91    195.63 o 
  -9  10   6       15.03       20.83     12.99 o 
  -8  10   6       38.72       14.05     12.93 o 
  -7  10   6      196.93      197.54     16.17 o 
  -6  10   6        4.64       11.39     11.31 o 
  -5  10   6       14.13       16.94     11.62 o 
  -4  10   6       79.88       93.68     14.15 o 
  -3  10   6      156.71      171.04     15.64 o 
  -2  10   6      210.39      218.13     16.40 o 
  -1  10   6      143.78      166.56     13.88 o 
   0  10   6      864.51      837.77     26.05 o 
   1  10   6      636.62      605.30     22.19 o 
   2  10   6      108.45      131.61     14.19 o 
   3  10   6      149.96      143.80     14.58 o 
   4  10   6       84.16       80.80     12.91 o 
   5  10   6        0.97        9.73     11.40 o 
   6  10   6      153.78      161.66     17.48 o 
   7  10   6       22.01       29.38     18.73 o 
   8  10   6       14.73       12.68     14.18 o 
   9  10   6       34.25       22.36     13.50 o 
  10  10   6       13.33        1.40     12.05 o 
 -10  11   6       40.41       39.37     16.61 o 
  -9  11   6    11252.20    11571.84    247.58 o 
  -8  11   6       75.88       63.33     22.81 o 
  -7  11   6    12238.82    12368.71    190.04 o 
  -6  11   6      398.37      442.78     20.84 o 
  -5  11   6    20542.25    20458.32    301.73 o 
  -4  11   6      243.13      246.35     16.89 o 
  -3  11   6    11929.07    12014.16    183.44 o 
  -2  11   6       33.91       43.25     11.70 o 
  -1  11   6     8693.33     8477.80    152.02 o 
   0  11   6      263.53      262.95     17.79 o 
   1  11   6    13464.98    13376.09    202.68 o 
   2  11   6       70.28       82.77     12.80 o 
   3  11   6    15843.79    15413.80    272.31 o 
   4  11   6      132.36      132.06     15.19 o 
   5  11   6    14999.20    14601.91    242.66 o 
   6  11   6      141.04      184.36     19.58 o 
   7  11   6     7813.02     7923.48    153.26 o 
   8  11   6       96.56      113.50     17.26 o 
   9  11   6     6829.22     6874.85    169.73 o 
  10  11   6       18.52        6.46     15.39 o 
  11  11   6     6201.04     6180.85    151.34 o 
 -11  12   6       41.08       32.92     16.91 o 
 -10  12   6      281.92      302.73     32.67 o 
  -9  12   6        1.80       11.05     15.98 o 
  -8  12   6      205.78      187.12     20.49 o 
  -7  12   6        0.64       11.53     10.89 o 
  -6  12   6       28.64       23.94     12.75 o 
  -5  12   6     1515.33     1611.47     39.54 o 
  -4  12   6      510.46      465.74     21.20 o 
  -3  12   6      100.60       95.26     13.76 o 
  -2  12   6       17.46       16.18     11.55 o 
  -1  12   6      342.46      378.58     18.89 o 
   0  12   6      463.49      473.12     20.27 o 
   1  12   6       16.86       38.26     13.06 o 
   2  12   6       37.40       26.62     11.42 o 
   3  12   6       42.03       49.81     11.88 o 
   4  12   6      470.69      408.18     28.17 o 
   5  12   6      304.79      341.11     19.98 o 
   6  12   6      382.96      385.88     24.16 o 
   7  12   6        0.70       18.09     14.69 o 
   8  12   6       88.73       95.23     17.44 o 
   9  12   6        2.93        0.00     17.81 o 
  10  12   6       48.10       34.83     21.01 o 
  11  12   6       59.78       49.30     18.03 o 
  12  12   6       75.37       54.23     19.19 o 
 -11  13   6    11130.76    11202.36    215.93 o 
 -10  13   6       28.01       12.54     17.85 o 
  -9  13   6    13270.74    12858.67    237.80 o 
  -8  13   6      274.01      269.37     25.66 o 
  -7  13   6     9988.22    10061.45    173.14 o 
  -6  13   6       24.84       18.28     14.30 o 
  -5  13   6     8502.09     8392.89    181.86 o 
  -4  13   6      267.96      255.90     19.64 o 
  -3  13   6    14737.44    14948.41    244.52 o 
  -2  13   6      163.45      165.26     15.86 o 
  -1  13   6    12164.36    12315.09    188.55 o 
   0  13   6       59.96       80.10     13.18 o 
   1  13   6    10077.16    10318.91    185.19 o 
   2  13   6       10.91       14.08     12.57 o 
   3  13   6    13647.57    13597.27    223.18 o 
   4  13   6      119.51      100.09     15.40 o 
   5  13   6    10163.41    10273.30    189.70 o 
   6  13   6       23.00       23.77     14.98 o 
   7  13   6     5578.40     5836.87    119.45 o 
   8  13   6       52.21       48.73     19.37 o 
   9  13   6     6736.81     6583.24    133.07 o 
  10  13   6       38.60       56.84     17.79 o 
  11  13   6     8328.81     8206.86    161.59 o 
 -10  14   6      938.55      896.01     39.23 o 
  -9  14   6       16.66        0.00     17.63 o 
  -8  14   6       37.54       31.66     17.83 o 
  -7  14   6       11.50       11.61     14.87 o 
  -6  14   6      163.93      171.42     18.90 o 
  -5  14   6        0.61        0.00     13.83 o 
  -4  14   6        4.38       27.78     14.31 o 
  -3  14   6       62.23       73.47     15.64 o 
  -2  14   6     1400.59     1376.74     39.70 o 
  -1  14   6        3.04       16.57      9.70 o 
   0  14   6      110.73      110.68     15.81 o 
   1  14   6       11.23       10.25      9.08 o 
   2  14   6      433.69      479.21     25.75 o 
   3  14   6       91.07       84.19     12.56 o 
   4  14   6        2.70       15.25     14.27 o 
   5  14   6       75.82      101.16     17.29 o 
   6  14   6       77.25       95.75     17.55 o 
   7  14   6       62.93       55.42     17.14 o 
   8  14   6       42.74       16.19     16.50 o 
   9  14   6       18.34        1.38     15.91 o 
  10  14   6       60.58       76.57     19.05 o 
  -8  15   6       19.35        9.41     17.98 o 
  -7  15   6     6006.96     6073.86    115.15 o 
  -6  15   6        7.31        0.00     14.60 o 
  -5  15   6     8114.59     7999.55    143.14 o 
  -4  15   6        5.10        0.00     14.02 o 
  -3  15   6    10434.03    10918.40    185.90 o 
  -2  15   6       19.39       33.20     15.29 o 
  -1  15   6     6588.51     6662.36    121.11 o 
   0  15   6       80.17       85.28     14.48 o 
   1  15   6     9985.55     9971.61    157.04 o 
   2  15   6       29.08       22.12     13.57 o 
   3  15   6    11038.06    10993.98    184.74 o 
   4  15   6        8.24        0.00     12.85 o 
   5  15   6    12278.54    12016.97    248.23 o 
   6  15   6       11.30        0.00     17.64 o 
   7  15   6     8399.74     8377.71    210.26 o 
   8  15   6        0.16       29.51     20.05 o 
  -6  16   6       16.53        0.00     15.28 o 
  -5  16   6        1.26        0.00     14.84 o 
  -4  16   6       51.87       43.72     16.22 o 
  -3  16   6      133.31      130.72     18.77 o 
  -2  16   6       16.28       10.01     15.22 o 
  -1  16   6       21.49       11.63     16.78 o 
   0  16   6       12.53        0.00     15.53 o 
   1  16   6        0.50        0.00     14.40 o 
   2  16   6        4.62        6.25     14.01 o 
   3  16   6      154.08      133.48     18.56 o 
   4  16   6      176.66      179.04     19.85 o 
   5  16   6       52.79       54.31     16.30 o 
   6  16   6      641.35      655.93     66.54 o 
  -3  17   6     7303.08     7303.65    165.85 o 
  -2  17   6       60.56       55.55     19.27 o 
  -1  17   6     5700.56     5796.85    120.60 o 
   0  17   6        0.28        0.00     14.98 o 
   1  17   6     7125.54     7204.40    159.88 o 
   2  17   6       66.85       39.64     20.19 o 
   3  17   6     7090.06     7516.51    165.26 o 
   0   0   7     7603.44     7866.41    232.39 o 
   0   1   7     3152.24     3151.65     54.42 o 
   1   1   7     3442.09     3338.51     56.94 o 
  -1   2   7     5006.21     4860.61     77.02 o 
   0   2   7     2777.29     2742.37     49.20 o 
   1   2   7     3819.73     3675.96     61.46 o 
   2   2   7     4214.34     4169.57     67.96 o 
  -2   3   7     3758.78     3711.25     61.93 o 
  -1   3   7     2821.03     2861.41     51.07 o 
   0   3   7     3476.39     3341.39     57.10 o 
   1   3   7     2918.44     2882.01     51.04 o 
   2   3   7     4532.54     4359.01     70.55 o 
   3   3   7     5569.63     5531.91     85.94 o 
  -3   4   7     2649.09     2594.12     47.63 o 
  -2   4   7     5024.93     4963.11     78.53 o 
  -1   4   7     2228.07     2113.04     49.16 o 
   0   4   7     3039.39     3053.77     53.42 o 
   1   4   7     3688.87     3547.45     60.04 o 
   2   4   7     8229.44     8281.09    121.93 o 
   3   4   7     3053.64     3055.43     53.70 o 
   4   4   7     7283.94     7099.86    134.57 o 
  -4   5   7     2316.21     2370.16     44.93 o 
  -3   5   7     7416.20     7454.53    111.55 o 
  -2   5   7     1968.67     1926.79     38.82 o 
  -1   5   7     1928.20     1869.55     37.94 o 
   0   5   7     2718.04     2579.94     50.00 o 
   1   5   7     6315.57     6234.04     95.25 o 
   2   5   7     1633.52     1591.04     36.67 o 
   3   5   7     6322.99     6261.21     95.75 o 
   4   5   7     2193.79     2157.59     42.09 o 
   5   5   7     2022.13     1984.11     39.84 o 
  -5   6   7     1076.75     1100.27     33.24 o 
  -4   6   7     2340.08     2369.26     49.04 o 
  -3   6   7      571.52      571.81     21.84 o 
  -2   6   7     6188.58     6090.48    100.96 o 
  -1   6   7     5618.97     5592.41     93.93 o 
   0   6   7     4042.53     4001.07     71.64 o 
   1   6   7     1453.26     1389.51     34.37 o 
   2   6   7     4959.80     5052.18     86.28 o 
   3   6   7     3416.10     3322.26     70.94 o 
   4   6   7     4188.40     4145.10     80.02 o 
   5   6   7     3692.89     3671.98     73.87 o 
   6   6   7     2255.38     2299.40     48.42 o 
  -6   7   7     4575.01     4470.70     98.26 o 
  -5   7   7     2697.68     2670.11     53.85 o 
  -4   7   7     3942.82     3891.65     71.07 o 
  -3   7   7     1095.05     1044.43     32.35 o 
  -2   7   7     3827.10     3837.34     70.92 o 
  -1   7   7     6354.27     6337.86    104.81 o 
   0   7   7     1237.81     1206.70     32.16 o 
   1   7   7     1802.08     1760.01     40.20 o 
   2   7   7      692.28      698.62     23.97 o 
   3   7   7     3685.19     3544.62     65.49 o 
   4   7   7     1158.12     1177.73     31.68 o 
   5   7   7     2389.75     2379.23     59.67 o 
   6   7   7      861.06      923.43     31.95 o 
   7   7   7     3029.01     3079.79     72.54 o 
  -7   8   7     5336.82     5133.64    112.14 o 
  -6   8   7     4974.80     4975.05     94.34 o 
  -5   8   7     2143.45     2174.52     51.21 o 
  -4   8   7     2608.05     2626.40     53.41 o 
  -3   8   7      609.24      601.35     22.89 o 
  -2   8   7     3196.97     3064.79     64.19 o 
  -1   8   7     2286.25     2398.59     49.76 o 
   0   8   7     3955.72     3848.52     70.17 o 
   1   8   7     3301.85     3335.80     62.86 o 
   2   8   7     3432.81     3380.38     63.44 o 
   3   8   7     3760.30     3678.50     82.32 o 
   4   8   7     2640.39     2653.65     53.37 o 
   5   8   7     5344.26     5329.26    100.00 o 
   6   8   7     3123.85     3070.90     72.39 o 
   7   8   7     1650.38     1750.86     69.06 o 
   8   8   7     3715.99     3746.57     85.02 o 
  -8   9   7     1042.15      987.28     39.25 o 
  -7   9   7     3235.71     3204.70     76.25 o 
  -6   9   7     1605.96     1567.53     42.44 o 
  -5   9   7     3142.91     3127.07     90.28 o 
  -4   9   7     4488.62     4538.91     87.74 o 
  -3   9   7     5874.63     6014.44    109.64 o 
  -2   9   7     1342.05     1312.81     37.91 o 
  -1   9   7     1470.64     1438.97     36.44 o 
   0   9   7     3144.66     3080.48     81.92 o 
   1   9   7     4608.13     4402.73    105.58 o 
   2   9   7     1868.88     1854.78     44.11 o 
   3   9   7     2092.95     2046.88     44.97 o 
   4   9   7     1901.27     1952.10     47.62 o 
   5   9   7     1123.85     1161.46     36.63 o 
   6   9   7     4493.74     4404.75     95.51 o 
   7   9   7     3618.64     3655.64     90.14 o 
   8   9   7     1694.93     1712.78     54.94 o 
   9   9   7     2597.42     2659.73     67.92 o 
  -9  10   7     1813.42     1863.08     54.73 o 
  -8  10   7     2050.47     2121.84     59.07 o 
  -7  10   7     4069.64     4119.87     92.21 o 
  -6  10   7     3889.31     3849.74     78.40 o 
  -5  10   7      703.16      690.32     28.36 o 
  -4  10   7     8361.15     8336.83    145.56 o 
  -3  10   7     5534.90     5432.91    101.41 o 
  -2  10   7     2531.77     2462.99     55.97 o 
  -1  10   7     3408.02     3405.19     70.27 o 
   0  10   7     3936.11     3793.02     70.71 o 
   1  10   7     5936.00     5741.93    105.28 o 
   2  10   7     5231.99     5158.72     89.79 o 
   3  10   7     1458.70     1510.01     37.73 o 
   4  10   7     1707.40     1730.58     44.46 o 
   5  10   7     2371.58     2293.99     59.73 o 
   6  10   7     1933.97     1968.06     56.28 o 
   7  10   7      755.46      755.01     35.54 o 
   8  10   7     4444.69     4383.14     96.91 o 
   9  10   7     1107.82     1124.52     46.22 o 
  10  10   7     1981.26     2037.49     66.15 o 
 -10  11   7      670.29      665.92     37.73 o 
  -9  11   7     1375.24     1349.47     52.89 o 
  -8  11   7     2141.76     2107.83     67.25 o 
  -7  11   7     1482.28     1563.86     49.11 o 
  -6  11   7     1366.28     1399.03     41.23 o 
  -5  11   7     7240.54     7191.38    129.74 o 
  -4  11   7     1833.76     1771.09     46.63 o 
  -3  11   7     1279.04     1388.79     40.29 o 
  -2  11   7     3224.83     3095.22     80.67 o 
  -1  11   7     2614.33     2602.05     87.57 o 
   0  11   7     2907.75     2879.40     62.39 o 
   1  11   7     4191.46     4295.70     83.80 o 
   2  11   7     1737.78     1751.28     44.96 o 
   3  11   7     4853.70     4803.26     85.42 o 
   4  11   7     2978.51     3004.09     84.11 o 
   5  11   7     1987.87     2143.89     58.02 o 
   6  11   7     2388.10     2497.20     64.61 o 
   7  11   7     1897.38     1958.48     56.23 o 
   8  11   7     1880.99     1863.94     54.70 o 
   9  11   7     2159.01     2140.38     60.27 o 
  10  11   7      301.50      397.77     39.10 o 
  -9  12   7     1979.59     2141.68     69.80 o 
  -8  12   7     1703.67     1640.73     59.37 o 
  -7  12   7     3069.39     3086.86     86.74 o 
  -6  12   7     4415.30     4369.06     88.16 o 
  -5  12   7     5482.78     5282.31    101.49 o 
  -4  12   7     2564.76     2571.42     59.40 o 
  -3  12   7     1615.19     1615.57     44.10 o 
  -2  12   7      862.90      838.38     31.63 o 
  -1  12   7      646.12      653.82     28.24 o 
   0  12   7     5401.13     5512.81    103.46 o 
   1  12   7     1128.13     1165.05     36.58 o 
   2  12   7     3978.30     4080.56     81.46 o 
   3  12   7     1840.02     1858.99     51.85 o 
   4  12   7     3939.30     3840.08     78.32 o 
   5  12   7     2454.43     2378.18     62.74 o 
   6  12   7     3499.04     3555.18     82.95 o 
   7  12   7     1385.62     1372.15     46.78 o 
   8  12   7     1570.21     1753.71     53.57 o 
   9  12   7     1036.54     1182.43     50.21 o 
  -8  13   7      894.47      839.31     43.06 o 
  -7  13   7     3049.28     3117.99     88.39 o 
  -6  13   7     1468.12     1478.93     49.22 o 
  -5  13   7     1497.56     1628.90     50.79 o 
  -4  13   7      648.95      685.91     29.37 o 
  -3  13   7      444.21      452.31     24.51 o 
  -2  13   7     1214.20     1187.33     38.06 o 
  -1  13   7     3482.23     3539.87     74.15 o 
   0  13   7     2488.97     2576.63     59.53 o 
   1  13   7     3377.23     3502.06     73.63 o 
   2  13   7     3990.84     4159.01     83.45 o 
   3  13   7     1511.41     1633.53     48.83 o 
   4  13   7     2687.38     2797.07     68.59 o 
   5  13   7     3795.43     3690.16     94.54 o 
   6  13   7     2582.68     2642.10     68.22 o 
   7  13   7     1529.71     1640.54     51.75 o 
   8  13   7      355.61      439.06     32.72 o 
  -6  14   7     2692.49     2614.46     76.67 o 
  -5  14   7     1607.95     1742.18     53.78 o 
  -4  14   7      550.85      560.86     31.10 o 
  -3  14   7     2419.93     2464.00     65.62 o 
  -2  14   7     3354.30     3449.77     74.03 o 
  -1  14   7      308.33      301.01     23.04 o 
   0  14   7     3173.92     3314.22     71.48 o 
   1  14   7      112.65      152.92     18.43 o 
   2  14   7     1609.84     1764.48     51.62 o 
   3  14   7     2083.30     2129.22     58.12 o 
   4  14   7     2151.20     2144.18     66.67 o 
   5  14   7     1062.34     1141.50     47.79 o 
   6  14   7     2761.28     2793.88     79.57 o 
  -3  15   7     3594.08     3676.44     86.99 o 
  -2  15   7     1656.17     1778.69     54.49 o 
  -1  15   7     1236.20     1310.39     45.75 o 
   0  15   7     2831.95     2836.71     65.16 o 
   1  15   7     1873.01     1925.36     54.36 o 
   2  15   7     2303.86     2400.54     64.03 o 
   3  15   7     1051.38     1043.84     47.71 o 
   0   0   8    12952.66    12730.66    364.50 o 
   0   1   8        0.36       16.40     10.92 o 
   1   1   8      888.12      853.13     25.93 o 
  -1   2   8       51.60       39.36     17.69 o 
   0   2   8    19429.65    18932.56    262.60 o 
   1   2   8       58.17       53.84     12.68 o 
   2   2   8     9886.24     9565.23    140.97 o 
  -2   3   8        4.83        8.87     11.24 o 
  -1   3   8       10.93       11.92     11.17 o 
   0   3   8        1.55       12.02     13.39 o 
   1   3   8     1327.06     1201.00     30.78 o 
   2   3   8       31.70       16.02     11.28 o 
   3   3   8       12.05        4.16     11.04 o 
  -3   4   8      115.47      131.53     13.83 o 
  -2   4   8     7341.52     7173.95    110.01 o 
  -1   4   8       62.14       54.90     11.75 o 
   0   4   8    11039.32    10956.07    159.17 o 
   1   4   8        2.54        1.81     10.81 o 
   2   4   8    12111.20    11904.21    192.49 o 
   3   4   8      319.89      291.22     16.86 o 
   4   4   8     7574.93     7536.88    114.80 o 
  -4   5   8        9.29       10.80     12.24 o 
  -3   5   8       17.26       23.10     12.51 o 
  -2   5   8       95.30       99.49     14.29 o 
  -1   5   8       71.42       58.44     13.59 o 
   0   5   8       28.77       37.40     12.76 o 
   1   5   8       73.21       70.86     13.62 o 
   2   5   8       33.79       14.09     12.02 o 
   3   5   8      453.79      420.67     20.51 o 
   4   5   8        1.67        5.67     13.35 o 
   5   5   8      253.62      257.19     20.12 o 
  -5   6   8      460.87      470.78     30.01 o 
  -4   6   8     8465.12     8368.15    175.03 o 
  -3   6   8       40.65       31.63     12.82 o 
  -2   6   8     9277.14     9469.61    151.09 o 
  -1   6   8      167.99      154.39     15.62 o 
   0   6   8     5754.42     5660.43     97.49 o 
   1   6   8      627.34      613.30     24.39 o 
   2   6   8     7233.80     7078.71    117.45 o 
   3   6   8       10.69        0.00     11.61 o 
   4   6   8     9845.42     9721.68    168.44 o 
   5   6   8      111.87       69.74     17.31 o 
   6   6   8    13144.82    12368.26    229.12 o 
  -6   7   8      184.97      139.49     19.83 o 
  -5   7   8      113.80       97.37     18.10 o 
  -4   7   8       87.74      104.93     15.16 o 
  -3   7   8      297.54      277.09     18.87 o 
  -2   7   8        4.01        0.00     11.99 o 
  -1   7   8     1287.58     1229.08     36.02 o 
   0   7   8      220.40      208.34     17.35 o 
   1   7   8      348.78      331.60     20.75 o 
   2   7   8      144.66      165.05     16.34 o 
   3   7   8      329.48      339.70     22.68 o 
   4   7   8      311.24      273.65     20.65 o 
   5   7   8      729.91      662.48     28.83 o 
   6   7   8      154.49      154.34     21.36 o 
   7   7   8      192.63      221.55     22.14 o 
  -7   8   8      265.53      216.78     22.81 o 
  -6   8   8     4240.16     4574.42    100.80 o 
  -5   8   8       59.03       57.30     16.17 o 
  -4   8   8     5042.48     5011.94     96.87 o 
  -3   8   8      451.61      483.31     24.83 o 
  -2   8   8    12506.04    12492.88    194.18 o 
  -1   8   8      229.43      216.76     17.66 o 
   0   8   8    10016.40     9969.69    244.67 o 
   1   8   8      991.23      920.86     30.21 o 
   2   8   8     7072.34     7056.51    117.66 o 
   3   8   8      339.34      371.14     28.19 o 
   4   8   8     9722.72     9638.38    167.59 o 
   5   8   8       90.20      113.76     17.29 o 
   6   8   8    10655.77    10454.71    198.33 o 
   7   8   8        9.10       16.44     17.12 o 
   8   8   8    10506.33    10337.01    198.11 o 
  -8   9   8      369.86      352.91     27.06 o 
  -7   9   8       91.96       84.14     18.94 o 
  -6   9   8      217.45      185.97     22.09 o 
  -5   9   8      187.00      155.86     18.62 o 
  -4   9   8      142.75      113.05     17.74 o 
  -3   9   8       42.85       77.40     16.12 o 
  -2   9   8      210.26      202.14     19.19 o 
  -1   9   8       27.39       14.97     12.99 o 
   0   9   8       84.88       69.16     14.76 o 
   1   9   8      560.34      491.99     23.06 o 
   2   9   8      505.76      499.46     23.29 o 
   3   9   8       20.91       33.52     13.04 o 
   4   9   8      350.25      320.81     22.25 o 
   5   9   8      733.47      682.97     32.87 o 
   6   9   8        7.12       22.86     17.36 o 
   7   9   8      530.48      573.93     31.42 o 
   8   9   8        0.85       16.55     17.91 o 
  -7  10   8      105.68      101.76     20.74 o 
  -6  10   8    11301.71    10761.86    204.91 o 
  -5  10   8      139.35      127.80     18.59 o 
  -4  10   8     4741.60     4999.09     98.08 o 
  -3  10   8       74.10       56.14     16.15 o 
  -2  10   8     5713.81     5798.65    109.45 o 
  -1  10   8        0.45       14.12     14.31 o 
   0  10   8     6142.99     6281.27    116.22 o 
   1  10   8       19.30       26.61     13.94 o 
   2  10   8     7024.70     7080.75    119.22 o 
   3  10   8        0.59        8.89     13.35 o 
   4  10   8    10721.82    10604.08    201.58 o 
   5  10   8       13.67       41.12     18.11 o 
   6  10   8     9890.02     9964.57    192.09 o 
   7  10   8       52.60       52.94     19.18 o 
  -6  11   8      251.19      194.03     23.11 o 
  -5  11   8      161.73      113.39     18.41 o 
  -4  11   8      121.82       93.62     18.11 o 
  -3  11   8       95.51      105.75     17.93 o 
  -2  11   8      289.21      257.98     20.71 o 
  -1  11   8       10.45       21.48     14.83 o 
   0  11   8        1.94        3.48     14.27 o 
   1  11   8       74.27       70.86     16.39 o 
   2  11   8       86.79       80.59     16.65 o 
   3  11   8       25.31       27.76     14.28 o 
   4  11   8       52.54       62.34     18.53 o 
   5  11   8      514.40      494.41     30.01 o 
   6  11   8        1.00       10.85     17.70 o 
  -3  12   8       22.70        0.54     15.82 o 
  -2  12   8     6289.76     6406.51    120.10 o 
  -1  12   8        1.20        0.00     14.89 o 
   0  12   8     5020.80     5163.88    100.53 o 
   1  12   8        2.15        0.00     14.69 o 
   2  12   8     6309.84     6421.06    119.56 o 
   3  12   8      173.87      184.63     21.64 o 
   0   0   9     3625.99     3457.19    126.33 o 
   0   1   9     1954.27     1937.07     43.07 o 
   1   1   9     4113.88     3964.39     70.18 o 
  -1   2   9      642.74      681.27     24.81 o 
   0   2   9     3458.82     3315.86     61.38 o 
   1   2   9     1179.39     1205.27     37.03 o 
   2   2   9     2027.80     2016.67     44.14 o 
  -2   3   9     2467.17     2512.10     50.93 o 
  -1   3   9     1129.52     1156.81     32.67 o 
   0   3   9      478.45      500.54     22.37 o 
   1   3   9     4082.67     4084.23     71.92 o 
   2   3   9      851.27      866.12     31.51 o 
   3   3   9     3649.20     3681.10     66.69 o 
  -3   4   9      575.94      608.09     26.18 o 
  -2   4   9     2616.46     2532.33     55.43 o 
  -1   4   9      595.40      592.50     25.79 o 
   0   4   9      722.59      736.03     28.33 o 
   1   4   9     2638.33     2686.86     57.88 o 
   2   4   9     4095.09     4019.30     89.93 o 
   3   4   9     1435.30     1475.99     44.80 o 
   4   4   9     3030.06     2924.29     67.40 o 
  -4   5   9     2137.32     2192.00     56.16 o 
  -3   5   9     3273.16     3284.80     81.83 o 
  -2   5   9     1151.02     1199.93     36.33 o 
  -1   5   9     2416.78     2406.04     53.76 o 
   0   5   9     1396.35     1409.57     39.27 o 
   1   5   9     1669.42     1751.37     44.41 o 
   2   5   9      465.47      498.82     24.49 o 
   3   5   9     4288.50     4268.48     88.14 o 
   4   5   9      419.42      451.08     26.19 o 
   5   5   9     3593.57     3433.64     75.95 o 
  -5   6   9      603.45      691.30     33.04 o 
  -4   6   9      931.59      964.64     36.32 o 
  -3   6   9     1193.31     1190.87     42.08 o 
  -2   6   9     1771.07     1710.37     44.29 o 
  -1   6   9     1812.80     1817.02     45.70 o 
   0   6   9     1458.43     1451.72     39.63 o 
   1   6   9     1165.02     1253.33     36.81 o 
   2   6   9     3026.83     3018.02     80.67 o 
   3   6   9     3184.55     3066.84     70.96 o 
   4   6   9     3828.95     3831.27     81.89 o 
   5   6   9     1122.35     1191.21     40.17 o 
  -4   7   9     1115.02     1227.41     44.70 o 
  -3   7   9     2621.78     2685.75     59.04 o 
  -2   7   9     1535.61     1674.30     43.88 o 
  -1   7   9      939.17      970.77     33.75 o 
   0   7   9      585.23      633.31     27.07 o 
   1   7   9     2370.04     2408.76     56.91 o 
   2   7   9      576.66      680.89     42.96 o 
   3   7   9     2951.06     3038.37     69.66 o 
   4   7   9     1274.05     1290.42     42.83 o 
  -2   8   9      432.15      463.52     25.99 o 
  -1   8   9      748.75      894.92     31.84 o 
   0   8   9     1773.79     1779.08     45.66 o 
   1   8   9     1889.88     1902.92     62.87 o 
   2   8   9     2032.55     2103.22     50.27 o 
                                                 
